# Supplementary material for: Characterization of SQUAMOSA-like genes in Gerbera hybrida, including one involved in reproductive transition
Source: BMC Plant Biol. 2010 Jun 25;10:128. doi: 10.1186/1471-2229-10-128 (PMC3017819; doi:10.1186/1471-2229-10-128)
Supplement: Additional file 1 — GSQUA nucleotide sequence alignment. Nucleotide sequence alignment of the Gerbera GSQUA genes with other APETALA1 and FRUITFULL like genes. [file 1471-2229-10-128-S1.TXT]

AlFL       ---------------------------------GTGCAATTGAAGAGGATGGAAAACAAGATTAATAGACAAGTGACCTTCTCAAAAAGAAGAAATGGTTTGTTGAAGAAAGCTCATGAGATTTCWGTGCTTTGTGATGCAGAAGTTGCACTTATTGTTTTCTCTGCTAAAGGAAAACTCTATGAATATTCAACT---GATTCAAGT---ATGGAAAAAATTCTGGAGAGGTATGAACGTTATTGCTTTGCGGAGAAA---TCATCAACAATGAGTGACATT---GACTCC---------CAGGAG------GATTGGAGCCTTGAATATCACAAACTGAAGGCTAAGGTTGAGAGTTTAAACAACAGGCAAAGGCATCTTATGGGAGAGCAACTTGAATCTCTGAGTCTTCGAGAAATTGGACAGCTTGAGCAACAACTTGAGAATTCTCTCAAAACTGTTCGGACGCGCAAGAGCCAAGAATTGTTAAGTTCTATTTCAGAGCTTCAGGACAAGGAGAAAACTTTGCGAGATGAGAACAAAGCTTTAGAAAATGAG------------------CTTATGAAA------AGGGCCAGGGCAAAA------------------------GCTATTCTG------------------------------GAACAACAA---------------------------------GCACGATGG---------------------------AAGCATCAT---------------------------------------------AATCATAAACAACAG---GATAATCTT---------------------------------------------------------------------CATAATCCA------AAT---ATCAAC---ATTGGAAAT------------TACCAAACAAGGAACAAT------------------------GAGGGA------------GGAGTTGAG------CCAGCAACGGATGTTCAA---------------------GTACGTGTTGTTAGA---AATTTG---------------TTGCCCCACTGGATGCTT---------------------------------------------------------------
AmFUL      ---------------------------------------------------------------------------------------------------------------CGGCATGAAATGTCGGTGCTGTGCGATGCTGATGTGGGTTTGATTGTGTTCTCTACTAAAGGGAAATTGTTTGAATATGCTACT---GATTCATGC---ATGGAAAGGATCCTCGAACGATATGAAAGATGTTCACATGCTGAAAGG---CAGCTGCAA---GCACCTGACCTCGAATCA---------CCGAGA------AGCTGGAGTTTGGAACATGCAAAGCTGAAGGCGAGAATGGAGGTTCTGCAAAGAAATCAAAAGCATTACATGGGAGAGGACTTGGAACTCTTGTGTTTGAAGGAGCTGCAGAATGTGGAACGTCAACTTGATGCTTCTCTTAAAAACATTCGATCACGCAAGAACCAACTCATGCATGAAACTATTTCTGAGCTTCAAAAAAAGGACAAAGCGTTGCAGGAGCAAAACAACCTTCTTGCCAAGAAG------------------ATCAAAGAGAGGGAACAAGAA------------------------------TTCGCTCGAACA------------------------------AATCAATGG---------------------------------CAGCAACAT---------------------------CAAAACCATAAT------------------------------------AACTTCACCTCCTCTACT------------GCTGGT------GCACCCCAATCT---------------------------------------------------CTCAGC------TCC---TTGAGT---CTCAGTGAA---------ATATGCCAAGGACAGAGG---------------GATAATAACGGAGAAGTT---------------GAGGGA------------AGTCGTAAC---------------------------CAAAATCAATCGTCTAACAAG------------ATATTGCCCCCCTGGATG------------------------------------------------------------------
AmSEP3A    ------------------------------------------------------------------------------------------------------------AAAGCTCATGAGCTATCTGTTCTATGTGATGCTGAGGTTGCCCTCATCATCTTCTCCAATAGAGGAAAGCTGTACGAGTTTTGCAGT---AGCACTAGC---ATGCTGAATACACTGGAAAGGTATCAAAAGTGCAACTATGGACCTCCA---GAGACTAAT---GTATCCACAAGGGAAGCA------CTGGAACTG------AGTAGTCAGCAGGAGTATTTGAAACTTAAAGCACGCTATGAAGCTCTACAGCGTTCACAAAGGAATCTTCTTGGTGAGGATCTTGGTCCTCTGAACAGCAAAGAGCTTGAATCACTTGAGAGGCAGCTTGATATGTCACTCAAGCAAATTCGATCAACACGGACTCAAGCAATGCTGGATACCCTCACAGATCTTCAGAGAAAGGAACACGCCCTCAATGAAGCTAACAGAAGTTTGAAACATCGG------------------TTGATGGATGGAAGTCAAATAAGT---------------------------------CTCCAA------------------------------------TGGAACCCA---------------------------AATGCTGAAGATCAT------------------GTGGGCTATGGAAGACAACCA------------------------------TCTCAACCGTCGGCTGAT---------GGATTTTAT------CATCCTCTGGAATGT------------------------------------------------GAACCC------ACT---CTGCAT---ATTGGG---------------TTCCAGTCT---------------------------------GATCAAATAACGGTT------GCAGGA---------GCTGGGCCTAGT---------------------------GTGAAT---AACTAC---------------------ATCTCAGGCTGGCTTCCA---------------------------------------------------------------
AmSEP3B    ------------------------------------------------------------------------------------------------------------------------------------TGTGATGCTGAGGTTGCTCTCATCATCTTCTCCAATAGAGGAAAGCTGTACGAGTTTTGCAGTAGCTCTAGCAGC---ATGCTCACAACCTTGGAAAGGTATCAAAAGTGTAACTATGGAGCTCCAGATCACGCAAAC---ATATCAACAAGGGAGGCA------ATGGAACTG------AGCAGTCAGCAGGAGTATTTGAAACTTAAAGCACGCTATGAAGCCCTACAGCGCTCACAAAGGAATCTTCTTGGTGAGGAACTTGGTCCATTGAACAGCAAGGAACTGGAATCACTTGAAAGGCAGCTTGATATGTCGCTGAAGCAGATCCGATCAACACGGACCCAAGCAATGCTGGATACCCTCACAGATCTTCAGCGAAAGGAGCATGCCCTCAATGAAGCAAACAGGAATTTGAAACATCGG------------------TTGATGGAAGGAAGTCAAATAGGT---------------------------------CTTCAA------------------------------------TGGAACCTA---------------------------AATGCCCAAGAT---------------------ATGGGCTATGGAAGACAACCA------------------------------ACTCAACCTCAGGGTGAT---------GGATTTTTT------CATCCCCTGGAATGT------------------------------------------------GAACCC------ACT---CTACAA---ATGGGG---------------TTCCATAGT---------------------------------GATCAAATAAGTGTG------GCAGCARCA------GCAGGGCCAAGT---------------------------GTGAAT---AACAACTAC------------------ATGTCAGGGTGGTTGCCG---------------------------------------------------------------
AmSEP3C    ---------------------------------------------------------------------------------------------------------------------------------------GATGCTGAGGTTGCTCTCATCATCTTCTCCAATAGAGGAAAGCTGTACGAGTTTTGCAGTAACTCTGGCACC---ATGCTCAAAACACTGGAAAGGTATCAGAAGTGCAACTATGGAGCTCCT---GAGGCTAAT---GTATCCACCAGGGAGGCA------CTGGAACTG------AGTAGTCAGCAGGAGTATTTGAAGCTTAAAGCACGCTATGAAGCCCTGCAGCGTTCACAAAGGAACCTTCTTGGTGAGGATCTAGGTCCATTGAACAGCAAGGAGCTTGAATCATTGGAGAGGCAGCTTGATATGTCCCTCAAACAGATCCGATCAACACGGACCCAGGCAATGCTGGACACCCTCACAGATCTTCAGCGAAAGGAGCATGCCCTCAATGAAGCTAACAGGAGTCTAAAACACCGG------------------TTGATGGAGGGAAGTCAGATAAGT---------------------------------CTTCAG------------------------------------TGGAACCCA---------------------------AATGCACATGAT---------------------ATGGGTTATGGAAGACAAGCTGCA---------------------------GCTCAACCTCAGGGTGAT---------GGATTCTTT------CATCCTCTGGAATGT------------------------------------------------GAACCT------ACT---CTACAA---ATGGGG---------------TTCCAGTCT------------------------------------GAAATAACAGTT------GGAGCA---------GCAGGGCCTAGT---------------------------GTGAAT---AACTACAAC------------------ATGACGGGGTGGCTGCCC---------------------------------------------------------------
CcFL       ---------------------------------------------------------------------------------------------------------------CGGCATGAACTGTCGATGTTGTGTGATGCCGAAGTGGCTTTGATTGTTTTTTCAACCAAAGGGAAGCTCTTCGAGTATTCGACT---GATTCCAGT---ATGGAAAAGATTCTGGAAAGATATGAGAGATACTCATATGCAGAGAGA---CAGCTTGCTACAAATGAT---TCTGACCCC---------CAGGGATCA---TGCTGGACTTTTGAATGCCCCAAGCTGATGGCTAAGATTGAAGTCCTACAAAGAAACATAAGGCACTATGTGGGAGAAGATCTTGATCCCTTGAGCCAGAGAGAACTTCAAAGTTTGGAGCAACAGATTGACACTGCCATCAAGCGTATACGAACAAGGAAGAACCAACTCATGCACGAAACAATTTCTGAGCTGCATAAAAAGGAAAAGGTGTTGCAGGAGCAAAACAACTTACTATCAAAGAAG------------------CTCAAGGACAATGAGAATGCA------------------------------CTGGCTGAGCGT------------------------------GCACAAAGG---------------------------------GAACAAGAG------------------------------------TTT------------------------------------GGCCAAAACACTTCC---------AAC---TTCATG------TTTCCACCAGCTACA------------------------------------CCACCACTACTGCTTCAT------TCC---CTAACA---ATTGGTGGC---------ACTTTTCAGGGAAAT---------------------------GTTGCTCCAGGC------------AAAGAGAAT---GAAGCTCAAGTTCGG---------------------------CCTTCT---------------------------------------------------------------------------------------------------------------
CmFL1      ------------------------------------------------------------------------------------------------------GTSAAGAARGCTCATGAGATTTCAGTTCTATGTGATGCCGAGGTTGGTTTGATTGTCTTCTCCACCAAAGGAAAGCTCTTTGAGTTCTCCTCA---GAATCCAGC---ATGGACAACATCCTTGAGCGATACGAAAGACAATGTTTCGTCGAGGAA---GAGCTTAAAGCAACTCAT---CCCGAATCA---------GAGGGA------AACTGGTCTCTGGAGCACACCAAACTTAAGGCTAGGATTGAGATTCTGCAAAAAAACCAAAGGCACTTCATGGGAGAAGATCTTGATCCCTTGAGTCTGAAAGAGCTGCAAAATTTGGAGCACCAGCTTGATATTGCTCTGAAGCATGTAAGATCAAGAAAGAACCAACTCTTATATGCATCCATTGCCGAGCTCCGAAAAAAGGAGAAAGCTTTGCATGAGCAGAACATCTTACTCGGGAAGAAG------------------ATCAAACAGAAAGAAGAGCAA------------------------------ATAGCTCAATGG------------------------------TCGGCACAG---------------------------------CAA---------------------------------------AACGAT------------------------------------GCTCAAAATTCATCATCT------------TTCCTC------ACA------------------------------------------------------------CAAGCA------CCT---CAAAAC---TCACAATCA------TTCCTCACA---CAAGCACTT---------------------CCTTCGCTAACACTTCGCACTGGYTATTACCAA------ACGGCAAGAGTGGTA---------------------------GTATGCGAAGAAGACGGAGCTCGATCCAATATGGDTATGCCCCCCTGGATGCTT---------------------------------------------------------------
CmFL2      ------------------------------------------------------------------------------------------------GGGTTGGTGAAGAAGGCTCATGAGATCTCAGTTYTWTGTGATGCTGARGTTGCTTTGATTGTCTTCTCAACTAAAGGAAAGCTCTTTGAATATTCTACC---GATTCCGGC---ATGGAAAGGATCCTTGAACGATACGAGAGATACTCTTACGCCGAGCGG---GAGCTTGTTGCATCTGAA---CTTGAT------------CAGGGA------AACTGGTCCCTGGAGTATACCAAGCTTAAGGCTAAGATTGAAATTTTACAAAAGAACCAAAGGCATTTTATGGGGGAAGACCTGGAGTCAATGAGTCTCAAAGAGCTCCAAAATTTAGAGCAACAGCTTGATACTGCTCTGAAGCAGATAAGATCAAGAAAGAACCAACTGATGTATGAATCCATTTCTGAGCTTCAGAAAAAAGAAAAGGTGTTGCAGGAGCAGAATAACCAACTAGGAAAGAAG------------------CTTAAGGAAAAGGAGAAGGAA------------------------------GTAGCCCAGCAG------------------------------CAGGCTCAG---------------------------------TGGGACCAG---------------------------CAA---AGCCAA------------------------------------GGCCAAAGTTCTCCATCC------------TTCCTA------CTTTCACAATCA---------------------------------------------------CTTCCT------TCC---CTAAAC---ATTGGT---------GGCAGTTATCATATGCGAGGA---------------------AGCAACGGAAGC---------------GAAGAG------GAAGGAGTTCGACCT---------------------------CAAACAACCAGAACCAACACT---------ACGCTTATGCCCCCCTGGATGGTTCATCAC---------------------------------------------------------
CsAP1      ------------------------------------------------------------------------------------------------GGGCTGGTGAAGAAGGCTCATGAGATCTCRGTGCTGTGTGATGCTGAGGTTGCTTTGATTGTCTTCTCCACAAAAGGAAAGCTCTTTGAGTACTCCACT---GATTCTTGC---ATGGAGAAGATCCTTGAACGGTACGAGAGATATTCTTATGCAGAGCGA---CAGCTTGTCGCAACTGATCCT---AACTCA---------------CAGGGAAACCTGTCCCTGGAATACTCAAGACTTAAGGCTAAGGTTGAGCTTTTGCAAAGAAATCAGAGGCATTTTTTGGGAGAAGATCTGGACTCATTGAGTCTTAGAGAGCTACAAACTATGGAGCAACAGTTAGATACTGCTCTTAAACGCATACGATCAAGAAAAAACCAACTCATGTATGAATCAATTTCTGAGCTTCAGAAAAAGGAGAAGGCAATGCAAGAGCAAAATAACATGCTAGCAAAGAAG------------------ATTAAGGAGAAAGAGAAG------------------------------ACAATGACACAGCAG------------------------------GCGCAATGG---------------------------------GAGGAGCAA---------------------------AATCAAGAC------------------------------------------CCTGGTGCAGCATCC------------TTCCTA------CTACAA---CAGCCA------------------------------------------------CTTCCC------TGC---CTAAAC---ATTGGCAAC---------ACTTACAACCAGGGTGTT------------------------GGTGGAGGA---------------GCACCA------GAAGTTAGGAGGAAC------------------------GAACTCGACCTCACTCTCGAACCA------------GTATATCCATGCCAT---ATTGGATGCTTT------------------------------------------------------
CsFUL      ---------------------------------GTGCAGTTGAAAAGGATGGAAAATAAGATCAATAGGCAAGTGACGTTTTCGAAGAGAAGGGCGGGATTGTTGAAGAAAGCAAATGAGATCTCCGTACTATGCGATGCTGAGGTKGGCTTGATCGTCTTCTCCACCAAGGGGAAGCTCTATGAC------------------------ATGGAAAGAATCTTTGATCGATATGAGAGATATTCATATGCGGAGAGG---CAGCTTGTT---GTAACAAATCATGAATCA---------CAGGGA------AGCTGGACTATTGAACATGCAAAGCTCAAGGCTAGGATGGAGGTTTTACAAAGAAACCAAAGGCATTTTATGGGAGAAAACCTAGATTCTGTAAGTCTCAAGGAGCTTCAAAACTTGGAGCACCAGCTTGATAATGCTCTTAAACATATAAGGTCAAGAAAGAACCTACTTATGCAGGAATCCATTTCCGAGCTTCAGAGAAAGGACAAGTCATTGCAGGAAGAAAACAATTCACTTTCAAAGAAG------------------ATCAAAGAGAAGGAGAATGCA------------------------------CTGGCCCATAGG------------------------------GCACAATGG---------------------------------GAGCAG------------------------------CAG---AATCAA------------------------------------GGCCTAAACTCATTCCCC------------ATCCTT------TTATCGCAGCCA---------------------------------------------------CCGCAG------TCC---CTGAAC---ATTGGC---------------ACTTACCAGACAGGA---------------------TGTAGTGAAGGA---------------GAAGAA---------GGGACTCCATTT---------------------------CAACAACGACCCAATACT---------------CTCCTGCCCCACTGGATGGTTAGCCAT---------------------------------------------------------
HeaAP1     ---------------------------------GTGCAGCTGAGAAGGATGGAGAACAAGATCAACAGACAAGTGACATTCTCAAAGAGGAGAGGTGGGCTGGTGAAGAAAGCTCATGAGATCTCAGTGTTGTGTGATGTTGAGGTTGCTTTGATTGTCTTCTCTAATAAAGGAAAGCTTTTTGAGTACTCCACT---GATTCTTGC---ATGGAGAAGATCCTAGAGCGATACGAGAGATATTCTTATGCAGAGAGA---CGGCTAGTTGCAACTGGTTCT---GAATCA---------------CAGGAAAACTGGTCCTTGGAATACACAAAACTCAAGGCTAAAATTGAGTTGTTGCAAAGAAGTCAGAGGCAATTTATGGGAGAAGATCTAGACTTATTGAGTCTGAGAGAGCTTCAAAATTTGGAGCAACAGCTTGATACCGCTCTTAAACACATAAGATCAAGAAAAAACCAACTCATGAACCAGTCAATATCTGATCTTCAAAAGAAAGAGAAGGCAATACAAGAGCAGAATAACTTGCTAGCAAAGAAG------------------ATCAAGGAGAAGGAGAAG------------------------------GCAATGTCACAACAG------------------------------GCAGAATGG---------------------------------GAGCAGCAA---------------------------AACAATGGA---------------------------------------------GCCAGCACATCA------------AATTTC------CTAAACCCACAGCCA------------------------------------------------CTTCCC------TGT---CTTAAC---ATCAGTAGC---------ACTTAC---CAGGGA---------------------------GGAGCACAA---------------CCAGAA------GCGATGAGGAGGAAC------------------------GAGCTCGACCTCACACTCGAACCA------------ATCTATTCATGCCAT---CTTGGATGCTTT------------------------------------------------------
HeaFL      ---------------------------------------------------------------------------------------------------------------------GAGCTGTCGGTGTTGTGTGATGCCGATGTCGCCTTGATTGTCTTCTCCACCAAGGGAAAGCTCTTTGAGTATTCCACT---GATTCAAGT---ATGGAGAAAATCCTGGAACGATATGAGAGGTACTCTTATGCAGAGAGG---CAGCTTATCGCCACTGAT---TCTGAATTA---------CAGGGT------AATTGGTCGCTAGAGTGCCCCAAACTCATGGCAAGGATTGAAGTCTTACAAAGGAATATAAGGCAATATATGGGACAAGACCTTGATCCTTTAAGCCTCAGAGAGCTTCAAAATTTGGAGCAGCAGCTTGATTCTGCTCTTAAGCGCATACGAACAAGAAAGAACCAACTTATGCACGAATCGATTGCTGAGCTTCAGAAAAAGGAAAAGGCATTGCAGGAGCAAAACAACCAGCTAGCAAAGAAG------------------ATCAAGGAGAATGAGAAGACA------------------------------GTAGGCGAGAAT------------------------------GCGCAATGG---------------------------------CAACAACCA---------------------------AAC------CAA------------------------------------GGCCACACTTCTTCC---------TCC---TTCATG------CTAGCACCAGCACTACCTCCT------------------------------CCATCACTTCAACTTCCT------TCT---CTAAAC---ATTGGAGAC---------ACTTTCCAAGCTAGA---------------------------GGAGTTATGAAC------------GGAGATGCT---GGAGCTCAGACTCGC---------------------------CCCAGT---ACCAATACG---------------CTCATGCCCCCCTGGATGCTTCGCCAC---------------------------------------------------------
HeaFUL     ---------------------------------------------------------------------------------------------------------------------------TCAGTTCTTTGTGATGCTGAAGTCGCCTTAATCGTCTTCTCCACCAAAGGAAAGCTCTCCGAGTACTCCACT---GACGCTTCC---ATGGAAAGAATCCTTGAACGATACGATAGGTATTCGTTAGCGGAGAAG---CAGATTGCA---GGAACTGATGCTGAAGCA---------CATGGT------AGTTGGACTCTTCAGTATGCAAAGCTCAAGGCTAGAATGGAGGTTTTAGACAAAAACCTAAGGCATTATAGGGGGGAAGATCTCGATTCCTTAAACCTTAAGGAGCTTCAAACTTTTGAGCATCAGCTTGATGTTGCCCTTAAACACGTAAGGTCAAGAAAGAACAATCTAATGCATGAATCCATATCTGAGCTTCAGAGGAAGGATAAAGCAATACAGGAGCAGAACAACTTGCTGACAAAGAAG------------------ATAAAGGAGAAGGAGAAGGAG------------------------------TTGGCCGAACTG------------------------------GCACAATGT---------------------------------GAGCAGCCT---------------------------AAT------CAG------------------------------------GGCTTAGAGTCT------------------GTCCTT------CCTTCACAACCA---------------------------------------------------TTTCAA------TCG---GTAGAC---ACTGGCAGC---------TCTTTCCAGACAGCAGGG------------------AATGGTGGAGAAGTA---------------GAAACT------------AGTACTTCT---------------------------CTGAATCGAACTAATTCA---------------CTCCTGCCCCACTGGATGGTTAGCCAC---------------------------------------------------------
HeaSEP1    ---------------------------------------------------------------------------------------------------------------------------TCAGTGCTTTGTGATGCTGAAGTTGCTCTCATCGTTTTCTCTAACCGTGGCAAGCTCTATGAGTTCTGCAGC---ACCTCCAAC---ATGCTCAAAACCCTTGAGAGGTACCAAAAATGCAGTTATGGTGCAGTG---GAAGTTAAC---CGACCTTGCAAGGAACTT---------GAG---------AGCAGCTACCGTGAATACTTGAAACTGAAGGGAAAATTCGAGGGCCTACAACGAACTCAGAGAAACCTTCTTGGAGAAGACTTGGGCCCTTTAAACACAAAGGAGCTGGAGCAGCTAGAGCGTCAACTAGACTCGTCCTTGAAGCTCATTAGGTCCACAAGGACCCAATTCATGCTTGATCAGCTTTCTGATCTTCAAAACAAGGAACAAGTATTGATGGATTCTAACAGAAGTTTGGCAAGGAAG------------------CTGGATGAAATTAGT---GCAAAGAATAAC------------------AACCTTCGACTATCT------------------------------------TGGGAAGGT---------------------------GGTGAGCAG---------------------AGTATTCCATATAGC---CAA---------------------------------CAGCAAGCTCAACCTCAG---------GGACTTTTC------CAGCCTTTAGACTGC------------------------------------------------AAC------CCCACA---TTGCAA---ATAGGG---------------TACAAT---TCCATAGGT------------------TCA---GACCCAGATGAC---------TACCNACAA------CTAATGCACAGA---------------------------ATGTCAACGGGGTTC---------------------ATGCCATCTTGGATGCTT---------------------------------------------------------------
LeSEP1     ------------------------------------------------------------------------------------------------------------------CATGAAATGTCGRTGCTGTGCGATGCTGAAGTTGCTCTACTCGTTTTCTCTAATCGTGGAAAACTCTATGAATTCTGCAGC---ACAAACAAT---ATGCTCAAAACACTTGATAGGTACCAAAAGTGCAGCTATGGAACATTG---GAAGTCAAT---CGATCAATCAAAGATAAT---------GAGCAA------AGCAGCTATAGGGAATACTTGAAACTCAAAGCCAAATATGAGTCGCTGCAGCGATATCAAAGACACCTTCTTGGAGATGAGTTGGGGCCTCTGACTATAGATGATCTTGAGCATCTTGAAGTCCAACTAGATACTTCCCTCAAACACATTAGGTCCACCAGGACACAAATGATGCTTGATCAGCTTTCTGATCTTCAAACTAAGGAGAAATTGTGGAATGAGGCTAACAAGGTTCTTGAAAGAAAG------------------ATGGAAGAAATATAT---GCTGAAAAC---------------------AACATGCAACAAGCA------------------------------------TGGGGTGGT---------------------------GGTGAGCAA---------------------AGTCTCAATTATGGTCAGCAG---------------------------------CAACATCCTCAATCTCAG---------GGTTTCTTC------CAACCTCTAGAGTGC------------------------------------------------AAC------TCTTCC---TTGCAA---ATTGGG---------------TACGATCCAATAACAACT------------------TCA---AGCCAAATAACA---------GCAGTAACA------AATGCCCAAAAC---------------------------GTGAAT---GGTATG---------------------ATACCTGGTTGGATGCTG---------------------------------------------------------------
LeSEP3     ---------------------------------------------------------------------------------------------------------------GCGCATGAAATGTCGGTGCTGTGCGATGCTGAGGTTGCTCTAATCATCTTCTCTAATAGGGGAAAACTCTATGAGTTCTGCAGT---AGTTCTAGC---ATGCTAAAGACGTTGGAGAGGTACCAGAAGTGCAACTATGGAGCACCT---GAACCGAAT---ATATCAACACGAGAAGCA------CTGGAAATT------AGTAGCCAGCAGGAGTACTTGAAGCTTAAAGGACGTTACGAAGCATTGCAGCGATCACAGAGGAATCTTCTTGGTGAAGATCTTGGTCCTTTGAACAGCAAAGAACTTGAATCACTTGAGAGACAACTTGATATGTCGCTCAAACAGATCAGATCAACTCGGACTCAGTTAATGTTGGATCAACTTACAGATTATCAGAGAAAGGAACATGCATTGAACGAAGCCAACAGAACCTTGAAACAAAGG------------------TTGATGGAAGGAAGCCAACTAAAT---------------------------------CTGCAG------------------------------------TGGCAGCCA---------------------------AATGCACAAGAT---------------------GTGGGCTATGGCCGGCAAACA------------------------------ACTCAAACTCAGGGCGAT---------GGCTTCTTT------CATCCTTTGGATTGT------------------------------------------------GAACCT------ACT---TTGCAA---ATTGGG---------------TATCAGAAT---------------------------------GATCCAATAACAGTA------GGAGGA---------GCAGGGCCTAGT---------------------------GTGAAT---AACTAC---------------------ATGGCTGGCTGGTTGCCT---------------------------------------------------------------
LeAP1      ---------------------------------------------------------------------------------------------------------------GCGCTTGAAATGTCGATGCTGTGCGATGCTGAAGTTGCTTTAATTGTTTTCTCTCAAAAGGGAAAAATCTTTGAGTATTCTTCT---GATTCATGT---ATGGAACAAATTCTTGAACGATATGAAAGATACTCATATGCAGAGAGA---CGTTTGCTTGCAAATAATTCT---GAATCA---------CCGGTGCAGGAAAACTGGAGCTTGGAATATACTAAACTCAAGGCTAGGATTGATCTCCTTCAAAGGAACCACAAGCATTATATGGGAGAAGATCTTGATTCAATGAGCTTGAAGGACTTGCAAAACTTGGAACAACAGCTTGATTCTGCTCTTAAGCTAATTCGATCGAGAAAGAACCAACTCATGCATGAATCAATCTCTGAACTGCAGAAAAAGGAAAGAGCTATCCTAGAGGAGAATAACATGCTAACCAAGAAG------------------ATTAAGGAGAAGGATAAG------------------------------ATAGTAGAACAGCAA------------------------------GGTGAATGG---------------------------------CACCAGCAA---------------------------ACTAATCAAGTT---------------------------------------TCTACTTCAACATCT------------TTCCTC------TTACAACCACAT------------------------------------------------------CAA------TGC---CTAAAT---ATGGGAGGT---------AATTAC---CAA---------------------------------GATGAA---------------GTAGCA------GAAGCAAGGAGGAATAAT---------------------GAGCTTGACCTAAATCTTGATTCA------------TTATATCCACTTTACAACATGAATAAACATCTA---------------------------------------------------
LeFUL1     ---------------------------------------------------------------------------------------------------------------CGGCATGAAATGTCGATGTTGTGCGATGCTGAGGTTGGTTTGATTGTTTTTTCTACTAAAGGAAAACTCTTTGAATATGCCAAC---GATTCCTGC---ATGGAGAGGATACTTGAAAGATATGAAAGATACTCATTTGCTGAGAAA---CAGCTTGTT---CCTACTGATCATACCTCC---------CCGGTA------AGCTGGACCCTTGAACATGCAAAACTTAAGGCCAGACTTGAGGTTCTGCAGAGGAACCAAAAGCATTATGTGGGAGAAGATTTGGAGTCCTTAAGTATGAAGGAACTTCAGAATCTGGAGCACCAGCTTGATTCAGCTCTTAAACACATTCGATCAAGAAAGAATCAATTGATGCATGAGTCCATTTCTGTGCTTCAAAAAAAGGACAGAGCATTGCAGGAGCAAAACAACCAGCTTTCGAAGAAG------------------GTGAAGGAGAGGGAGAAAGAG------------------------------GTGGCACAGCAA------------------------------AATCAGTGG---------------------------------------------------------------------------------------------------------------------GAAATCAACTCATCTTCA------------TTTGTT------TTGCCACAACAA---------------------------------------------------CTGGAC------TCT---CCTCAC---CTTGGGGAA---------GCATACCAGAGTACTAAT------------GTAATAGATAATGGGGAAGTG---------------GAAGGAGGT---AGTTCTTCACAGCAG---------------------------CAAGGTGCAGCTAATAATACT------------GTGATGCCCCCCTGGATGCTT---------------------------------------------------------------
LeFUL2     ---------------------------------------------------------------------------------------------------------------------GAGATGTCGGTGCTGTGCGATGCTGAAGTTGGACTCATTGTTTTCTCAACTAAAGGAAAACTCTTTGAGTATTCTACT---GACTCTTGC---ATGGAAAGGATTCTTGAAAGGTATGAAAGGTACTCATATGCTGAAAGG---CAGCTTAAT---GCTACTGATATTATAACC---------CCGGGT------AGCTGGACTTTGGAACATGCTAAGCTTAAGGCCAGACTTGAGGTTTTGCAAAGAAACCAAAAGCATTATGCAGGAGAAGAGTTGGACACATTGAGTATGAAAGAGCTTCAGAATCTGGAACACCAGCTCGATTCTGCTCTTAAGCACATTCGCTCTAGAAAGAACCAATTGATGCATGAATCCATTTCTGAGCTTCAAAAGAAGGACAAGGCATTGCAAGAACAAAACAACAATCTTTCAAAGCAG------------------GTTAAGGAAAGGGAGAAAGAG------------------------------ATGGCCCAACAG------------------------------ACTCCGTGG---------------------------------GAGCAACAG---------------------------AGT---CATGAT------------------------------------CATCTCAATTCATCTTCG------------TTTGTT------TTGCCACACCCC---------------------------------------------------TTTAAC------AAT---CTTCAC---ATAGGGGAA---------AGCATACCCAAATGCAGGAGA---------CAATGGADAAGTAGAAGGATC---------------ATCCCG------------GCAACCAAC---------------------------AACAAAACAGTGCTT---CTG------------TGGATGCCCCCCTGGATGCTT---------------------------------------------------------------
MfAGL6A    ---------------------------------------------------------------------------------------------------------CGCCCTTGCGCTGAAATGTCGATGYTGTGTGATGCCGAGGTTGCACTTATCGTCTTCTCCAGCCGCGGGAAGCTCTATGAGTTCGGCAGC---GCTGGT------GTCAACAAAACACTCGAGCGATATCAACGGTGCTGTTACACTTTTCAA---GATGCTAATATCACC---GATCGTGATACA------------CAG------GGATGGTACCAAGAAGTATCCAAATTAAAGGCGAAGTGTGATTCACTACAGCGCTCGCAGAGGCATTTGCTCGGGGAAGATCTTGGACCACTGAGTGTGAAAGAATTGCAGAAACTGGAAAGACAACTAGAATCAGCTCTCACACAAACAAGACAAAGAAAGACRCAAATTATGTTAGAGCATATGGAAGCACTCCGTGAAAAGGAACGCCAGCTTGGAGACATAAACAAGGAGCTCAAAAATAAG---------------------CTTGAAGCAAAGGGGCAAGGTGCT---------------------TTCAGAGCCATGCAA------------------------------GCCTCATGGGAG------------------------------TCAGGCCCATTAGTCGGA------------AACAACGGTTTCCCAATGCACCCT------------------------------------TCTCAATCT---------------------------GCTGCTATAGAATGC------------------------------------------------GAGCCC------ACC---TTACAA---ATAGGGTAC------------CACAGCTTTGCT------------------------GCTCCCGAAGCCAGC---ATTCCGAGGACT---------------GTGGTGGCC---------------------------GAGAGT---AACTTC---------------------ATGCCATMTGGGATGCTTTGC------------------------------------------------------------
MfAGL6B    ---------------------------------GTGCAGCTGAAACGGATGGAAAAYAAGATCAACCGCCAGGTCACCTTCTCCAAACGTCGCAACGGTCTTCTCAAGAAAGCTTACGAACTTTCAGTGCTTTGTGATGCTGAAGTCGCTCTTATCATCTTCTCCAGCCGCGGCAAGCTCTACGAGTTCGGCAGC---GCTGGC------ACGAACAAAACGCTTGAGCGATACCAAAGATGCTGTTACACTCCTCAA---GATGTTGTCGTTTCT---GATCGCGAAACA------------CAG------GGATGGTATCAGGAAGTGTCCAAGTTGAAGGCAAAATATGAATCTCTGCAGCGCTCACAAAGGCACCTGCTAGRAGAAGATCTTGGACCACTGAGTGTGAAAGAATTGCAGCACCTAGAAAGACAACTCGAAGTTGCTCTTTCACAAGCAAGGCAAAGAAAGACACAAATAATGATAGAGCAGATGGAAGAGCTTCGCAAAAAGGAACGTCAACTTGGGGACATAAACAAGCAGCTTAAGATTAAG---------------------CTTGAAGCCGAAGGACAAGGCCCA---------------------TTCAGATGCATTCAA------------------------------GGTTCCTGGGAA------------------------------TCTGGCGCCATGGTTGGA------------AACAACACCTTTTCTATGAACGCA------------------------------------CCTCAAGCT---------------------------GCCCCCCTGGATGCT------------------------------------------------TMA---------------------------------------------------------------------------------TCACCT------------------------------------------------------------------------------------------------------------------------------------------------------------------------------------------------
MfFL       ------------------------------------------------------------------------------------------------GGGCTGGTGAAGAAMGCTCATGAGATCTCCGTCCTCTGTGATGCGGAGGTCGCTGTCATCGTCTTTTCCACCAAAGGAAAGCTCTACGAATACTCCACT---GATTCCAGA---ATGTCAAGGATTCTGGAGCGCTATGAAAGATATTCCTATGCAGAGAGA---GAGCTTGTTTTGTCGGGT---CCTGAATCA---------GAGGGA------AGCTGGTGCCTTGAATATGGCAAGCTTAAGGCTAAGGTGGAATCTTTGCAAAGAAACCTCAGGCATTTTACAGGGGAAGACCTCGACACCTTGAGTCTCAAAGAGCTGCAACAGTTAGAACACCAGCTTGATGCTGCTTTGAAACATATAAGATCAAGAAAGAACCAAATCATGTTTGATTCCATTGCGGAGCTTCAAAGAAAGGAGAAGTCGCTGAGGGAGCAGAATAACATGCTAGAGAAGGAG------------------ATTCAAGAGAAGGAGAAGGCA------------------------------ATGGCCCAGCAG------------------------------GTTCAGTGG---------------------------------GAGCAGCAA---------------------------------AACCAA------------------------------------TCCCAAAGCTCA---CCA------------TCCTTC------CTG------------------------------------------------------------CTTCCC------ACT---CTAAAC---ATTGGC------------ACATAT------CACCGG---------------------GGAAATGAAGTG---------------GAAGAG------GAAGGGGCTCGACCC---------------------------CCAGCCCGGACCAAC---------------AGCCTCATGCCATCTTGGATGCTTTGC------------------------------------------------------------
PaAP1      ---------------------------------GTGCAACTGAGACGGATGGAAAATAAGATCAACAGGCAAGTGACCTTCTCAAAGAGAAGAAGTGGTTTAGTTAAGAAAGCTCATGAGATTTCTGTGCTTTGTGATGCTGAACTTGCACTTATCATTTTCTCTCCAAGAGGAAAGCTTTTTGAGTATTCCACT---GATTCTAGT---ATGGAGAAGATCCTTGAAAGGTACGAGAGATATTTTTATGCAGAGAGA---CAGCTAGCTTCAAACGATCCC---AACACA---------GAG------GTAAACTGGACCTTTGACTTTGCCAAACTGAAGGCCAAGCTTGAGCTGCTACAAAGAAATCATAGGCACTATTTAGGGCAAGACTTGGACTCGTTGAATATAAAAGACCTCCAGAGTTTGGAGCAACAACTTGATAATGCTCTAAAACACATCCGTACCAGGAAGAACCAACTGATGCATGAATCTATCTCGGAACTTCACAAGAAGGAGAAGGCAATGCAGGAGCAAAATAACATGCTGGTAAAGAAG------------------ATCAAGGAGAGA---GAA---------------------------AAGGCTATGGCGGAGGCGCAAGGA------------------------ATGCAGTGG---------------------------------CAGCGGCAG---------------------------CAAAAT---------------------------------------GAGCCTCCTGAAGCGTCGAAT------------TTCCTA------CTCCCACCACCA---------------------------------------------------CTCACT------TCT---TGGAAC---ACTGCGGGT---------GATGCATACCAC------------------------------GGACAAATA---------------GCTGGA------GAGGTAAAGAGGAAC------------------------GATCTTGACCTTACGCTGGAACCA------------GTVTATTCATGCCMY---AYKGGATGCTTY------------------------------------------------------
PaFL1      ---------------------------------------------------------------------------------------------------------------------------TCAGTGCTTTGTGATGCTGAAGTCGCTTTGATTGTCTTCTCCACTAAAACCAAGCTCTTTGAATATGCCACT---CACTCCAGC---ATGGAGAGAATCCTGGAAAGGTATGAAAGTTACTCTTATGCAGAGAAA---CAGCTTGTTGCAACTGAT---TCTGAGTCA---------CGACAGCAGGGAAGCTGGGCTATGGAATACCCAAGACTTGTCTCTAAACTTGAAGTTCTGCAAAAGAACATGAGGCACTATGTGGGAGAAGGTATTGAGTCTTTGACCCTGAGGGAACTCCAGCATTTGGAGCCACAACTTGACACTGCTCTGAAGCGAATAAGAACCAGGAAAAATCAACTTATGCATGAATCCATATCACAGCTCCAGAAAAAGCAAAAGACAATGCAGGAGCACAATAACTTACTAGTTAAACTG------------------GTGAAGGAGAAAGACAAGACA------------------------------CAAGCAACACAA------------------------------AAGGAAAAC---------------------------------CCTAGGGAA---------------------------------------------------------------------------------------------------CTC---CTCATG------CTGTCATCA------------------------------------------AACCCACTTCCATTTCCT------TCT---CTATCC---ATTGGAGGT---------GCTTATCAGGAAAGA---------------------------GAAATGGGTATA------------AAGCAAGTA---ATTCATCAAAGTGAA---------------------------CCCAAC---ACAAGCAGT---------------GCCATGCCCCACTGGATGCTTCACCAC---------------------------------------------------------
PaFL2      ---------------------------------------------------------------------------------------------------------------------------TCWGTGCTTTGTGATGCTGAAGTTGCTTTGATCGTTTTCTCTACTAAAGGCAAGCTCTTTGAGTACTCTACT---GAATCCAGC---ATGGAGGCAATCCTGGAAAGGTATGAAAGGTACTCTTATGCAGAGAAA---CAACTTGTTGCAACTGAT---TCTGAGTCA---------CAACAGCAGGGAAGCTGGGCTATGGAATACCCAAGACTCATCTCTAAACTTGAAGTTTTGCAAAGAAACATGAGGCACTATGTAGGTCAAGATATTGATTCTTTGGCCCTGAGGGAACTCCAGCACTTAGAACAACAGATTGACACTGCTCTTAAACGAATAAGAAACAGGAAGAATCAAGTTATGCACGAATCCATATCTCAGTTCCAGAAGAAGGAAAAAGCGATGCAGGAGCAGAACAACTTATTAGTCAAACTG------------------GTGAAGGAGAAAGGCAAGACA------------------------------CAAGTAATAGAA------------------------------GAGGAAAAC---------------------------------CCTAGTCAA---------------------------------------------------------------------------------------------------GCC---CTCATG------CTGTCATCATCA---------------------------------------AACCCACTTTCATTTCCT------TCT---CTATCC---ATTGGAGGT---------TCTTATCAGGAAAGAACA------------------------GAAATGGGTGTA------------GAGCAAGTG---CATTATCAGGGACAGGGTCAAGTTGTT------------CCACCCAAC---TCAAACACC---------------ACAATGCCCCCCTGGATGCTTCGTCAC---------------------------------------------------------
PaFUL      ------------------------------------------------------------------------------------------------GGGCTGGTCAAGAAAGCTCATGAGATCTCCATCCTCTGCGACGCCGATGTTGCTCTTATTGTGTTCTCCACCAAGGGCAAGCTCTTCCAGTATGCCACC---GGTTCCTGC---ATGGAGAAAATCCTCGAACGATATGAAAGATATTCATATGCTGAAAGG---CAGCTCATT---ACCCCTGATCCTGAATCT---------CATTTA------AGCTGGACTTTGGAACATGCAAAGCTCAAGGCTAGAGTAGAGATTCTGCAGAAAAATCAGAGGAATTATATGGGAGAAGAACTTGATACCTTGAGTTTAAAGGAGCTTCAGACTTTAGAGCACCAACTTGACAGTGCTCTTAAACAAATTAGATCGAAGAAGAACCAACTCATGTATGAATCAATATCTCAGCTCCAAAAGAAGGACAAAGCTTTGCAGGAGCAGAACAAATCGCTATCAAAGGAG------------------GTCAAGGAGAAAGAGAAGGAGAAGGAGAAG---------------------ACCATGACTCAGCAA---------------------------GCACAATGG---------------------------------GATAACCAA---------------------------AAT------CAA------------------------------------GATATTAACTCATCCTCA---------TGCCTGATG------TCTGATCAGGCT---------------------------------------------------TTGCCT------TCA---TTGAAT---ATTGGAATG---------AACTACCAAACTGAGAGT------------------GGGAGCAGTTCTGTA---------------GAAAAT------GAAGCGATACAACAA---------------------------CAAAACCGGAACAACACCACC------ATTGCCCTTATGCCCCACTGGATGCTTAGTCAT---------------------------------------------------------
PatFL1     ------------------------------------------------------------------------------------------------GGGCTGGTGAAGAAAGCTCATGAGATATCCGTTCTCTGTGATGCTGAGGTTGCTTTGATCGTCTTCTCCACTAAAGGGAAGCTCTTTGAGTACTCAACT---GATTCTTGC---ATGGATCAGATCCTAGAACGATACGAGAGATACTGTTGTGCGGAACGA---GAGCTTGGTGCGGCTGAT---ACTGAATCA---------CAGGGA------AGCTGGACTCAGGAATACACAAAACTAAAGTCTAAGATTGAGGTTTTACAGAAAAATCTAAGGCACCTTAAGGGAGAAGACCTCGAGTCCTTGAGGCTCAAAGAGCTTCAAAATTTGGAACAACAGCTTGATAATTCTCTCAAGCATGTACGATCAAGAAAGAACCAACTCATGCATGATTCCATCTCCGAGCTTCAGAAGAAGGAAAAGGAGTTGCAGGAGCAAAACAACATGCTAAATAAGAAG------------------CTCAAGGAAAAAGAGAGAGCA------------------------------AAAACACAGCAA------------------------------GCTCAATGG---------------------------------GAGCAGCAA---------------------------------AACCAA------------------------------------GGCCCAAATTCACCATCA------------CTTCAG------CTATCACAGCCC---------------------------------------------------CTTCCC------TTT---CTTAAC---ATTGGT---------GGCACTTACCAGACAAGGAGC---------------------ACTAGGAACCAA---------------GAGGAA------GGAGGTCGTCCTCAT---------------------------CATAGCAATCGAACGGAT------------GCACTGATGCCCCACTGGATGGTT---------------------------------------------------------------
PatFL2     ---------------------------------GTGCAGCTGAGAAGGATGGAAAATAAGATCAATCGACAGGTTACGTTTTCAAAGCGAAGGACTGGATTGCTGAAGAAAGCTCATGAGATATCCGTTCTTTGTGATGCTGAGGTTGCTTTGATCGTCTTCTCCACCAAAGGGAAGCTCTCTCAGTACTCATCG---AATTCCAGC---ATGGAGACGATCCTCGATCGTTACGAGAGATACTCTTATGCAGAAAGA---AAGCTCATGGCAGGTGATCATCTTGATTCA---------CAGGGA------AGCTGGCCTCTGGAGTACACAAAACTAAAGTCTAAGATTGAGGTTTTACAGAGAAACCAAAGGCATTTTATGGGAGAAGAACTTGACTCCTTGAGTCTCAAAGAGCTCCAGTATATGGAGCACCAGCTTGATACTTCTCTGAAGCATATAAGATCAAGAAAGAACCAACTCATGAATGATTCCATCTATGATCTTCAGAAGAAGGAGAAGGCGTTGCAGGAGCAAAATAGCACTCTAATTAAGAAG------------------CTCAAAGAGAAGGAGAAAGCA------------------------------CCGGCACATCAA------------------------------GCTTGCTGG---------------------------------GAGCAGCAA---------------------------------GGCCAA------------------------------------AACTTACCGTCC------------------TTTCTG------CTCTCACAGCCA---------------------------------------------------CTTCCC------TCT---CTGAAC---ATTGGA---------SGSAATTACCWRCTGGCAAGA---------------------AMCAGCAGAGAC---------------GAAGAG------GAAGGAGCTCAATCT---------------------------CATGCCAGAACCAAC---------------CCCATCATGCCCCCCTGGATGCTT---------------------------------------------------------------
PatSEP1    ---------------------------------GTGCAGCTGAGACGGATGGAGAACAAGATAAATCGGCAGGTAACGTTTGCGAAGAGAAGGAATGGACTTCTTAAGAAGGCTTACGAGCTTTCTGTTCTCTGCGATGCTGAGGTTGCTCTTATCATCTTCTCGGCCCGTGGCAAGCTTTATGAGTTCTGTAGC---AGCTCCAGC---ATGCAAAATACGCTCGAAAGGTACCAGAAATGCAGTTATGGTCCACTG---GAACCTAGC---CAACCAGCCAAGGAGACA------------CAG------AGCAGCTATCTGGAGTATATGAGGTTAAAAGCAAGAGTGGAGGGCCTACAACGATCTCAGAGAAACCTTTTTGGGGAAAACTTGGGCCCATTGAGCACAAAAGAGCTTGAGCAGCTTGAACATCAACTTGAGATGTCGTTGAACCAAATAAGGTCGACAAAGACCCAATTTATGCTTGATCAGCTTTCTGATCTTCAAAGAAAGGAACAAATGCTGCAAGAAGCTAACAGATCCTTAAAAAGGAAG------------------TTGGAAGAAAGTAAT---GCAGAAAAT---------------------TCCCTTGGACCATCA------------------------------------TGGGAATCC---------------------------GGTGGGCATGGA---------------------GTTCCATTTGGC---CAT---------------------------------CAACCTGCTCAATCAGAG---------GGATTCTTC------CAGCCTTTAGAGTGC------------------------------------------------AAT------TCTACA---TTGCAA---ATTGGG---------------TACAAT---CATGTGGGT------------------GCA---GATCAAATGAGC---------ATCACCGTC------CCACCACAAAAT---------------------------GTCAAT---GGATTT---------------------GTTCCTGGTTGGATGGTT---------------------------------------------------------------
PcFL1      ---------------------------------GTGCAACTGAAAAGGATGGAAAACAAGATCAATAGGCAGGTGACGTTCTCCAAGAGGAGGACCGGGCTGCTGAAGAAGGCGCACGAGATCTCGGTGCTTTGCGACGCCGAGGTCGCGCTGATAGTCTTCTCCACCAAAGGCAAGCTCTATGAGTACGCCACC---AATTCAAGCAGCATGCCAGGAATATTGGACCGATATGAAAGGCACAGTTTTACCGACAAA---GAGTTCTTTATCAAGGAGGGTGAGCCGCCA---------GAGGGG------GCTTGGACTTTAGAGTATGCTAAACTCAAAGCCAGATATGAACTTTTGCAAAAAAACTACAGGCATTATCTTGGAGAGGACCTTGGATCCTTGAGTGGCAAAGAGCTTCAACAATTGGAGGGTCAACTCGATGCCTCTTTGAAGAATGTTCGATCGCGGAGGACACAAGCCCTCTTTCATACCATCTCTGATCTTCAAAAAAAGGAAAAGTCACTATTGGAGCAGAATAGCGTAATGATAAAGAAG------------------CTCCAAGATTTAGAGAAGGCT------------------------------GAGAAGGCTCAA---------------------------------CAGTCT---------------------------------CAGCTGGAA---------------------------ATGCAAAACCATGAA---------------------------------AGAACTCAAAATCAGCCA------------CCCTTA------ATATTACTCCCT---------------------------------------------------CCACCT------GCT---CTGAGC---MTCGGAAGT------------TTCCGACAGGAAAAT------------------------GGCCCAAGC------------GTTGAAGGT------GAAGCAGCTCCACGA---------------------------GTGGCCCAGAAGAATAGC---------------CTTTTGCCCCCCTGGATGSYT---------------------------------------------------------------
PcFL2      ---------------------------------------------------------------------------------------------------------------------------TCRGTGCTTTGTGATGCCGAGGTGGCCGTCATCGTCTTCTCCACCAAAGGCAAGCTCTACGAGTATGCCACC---GATGCCGGA---ATGGCAAGAATATTGGATCGCTACGAGAAACACACCTTTTCTAATAGA---GAGCTTGAATTGACAAATTTGGAATCG------------GAGGGG------GCTTGGTCTCTGGAGTATGGTAAACTCAAGGCCAGATTTGAGCTATTGCAAAAGAGTCACAGGCATTATCTTGGTGAGGACCTTGGCGCTTTAAACATGAAGGAACTTCAACACATAGAGCATCAACTTGATTCTGCTCTGAGGCATGTCCGGTCACGAAAGAATCAAATCCTGTCTGATACCATATCTGATCTTCAGACAAAGGAAAAGTTAATACATGAGCAGAATAAAATACTCCAGAAGAGG------------------ATTCAAGAAAAAGAGAGAGAG------------------------------ATAACTGGGCAGCCT------------------------------CAATGG---------------------------------GAGATAGTA---------------------------CCAAGTCGTCAAGAG---------------------------------AATCAAAACCCTCAACCA------------ACTTTG------TTTCCAATTCCT---------------------------------------------------CTTCAT------ACC---CTATCA---ATTGGA---------------TACTGTAAAGAAGAT------------------------GGCAAGGCT------------ATCGAATTAGGGTTAGAAAATGAACCTCGCCCT------------------------CTTTCACAGAAG------------------------ATGCCCCCCTGGATGCTT---------------------------------------------------------------
PisFUL     ---------------------------------------------------------------------------------------------------------------------------TCDGTGCTTTGTGATGCTGAAGTTGCTCTTATTGTCTTCTCCAACAAAGGAAAACTCTATGAATATTCAAGC---GATCCCTGT---ATGGAAAGAATTCTAGAACGATATGAAAGGTATTCATATGCGGAGAGG---CAACATGTT---CCAAATGATCAGCCCCAA---------AATGAA------AATTGGATTATAGAACATGCAAAGTTGAAGGCAAGGTTGGAAGTCATACAGAAAAATCAAAGGAATTTTATGGGTGAAGAACTTGATGGCTTAAGTATGAAAGAGCTTCAGAATTTGGAGCATCAACTTGATTCAGCTCTCAAACAGATTAGATCAAGAAAGAACCAAGTTGTGTATGAATCCATTTCAGAGCTCCAAAAAAAGGATAAGGCCCTTCAAGAAAAAAACAATCTGCTCACAAAAAAG------------------ATAAAGGAGAAAGAGAAGGCA------------------------------TTAGCCCAACTT------------------------------GAGCTACAC---------------------------------AATGAT------------------------------------GATATG------------------------------------GATCTAGATTCT---ACT------------GCACTT------GTACCTCAACCA---------------------------------------------------TTGGAG------ACATTGAAT------ATTGGA---------------TGTTCCCCTCAAGAT---------------------AGAGGTGATAAT---------------GAAGGA---------AGCCAA------------------------------------ACTCAATCTAATGCC---------------CTTCTGCCCCACTGGATGCTTCGCCAC---------------------------------------------------------
PhFL       ---------------------------------------------------------------------------------------------------------------GCGCTTGAGCTGTCGGTGCTGTGCGATGCTGAGGTTGCTTTGATTGTGTTCTCAACAAAAGGAAAGCTCTTTGAGTACTCCACT---GAATCCAGT---ATGGAAAGCATCCTGGAAAGATATGAGAGATACTCATATGCAGAGAGT---CAGCTTGTTGCAAATAAT---TCTCAACCA---------CAGGGA------AACTGGTCTCTTGAACACCCCAAGCTCATGGCTAAGATTGAAGTTCTACAGAGGAACATAAGGCACTATGTGGGAGAAGAGCTTGACCCATTAAGCCTGAGAGAGCTTCAAAGTTTGGAGCAGCAGATTGATACTGCCCTCAAACGCATTCGGACAAGAAAGAACCAACTCATGCATGAATCTGTTTCTGAGCTGCAGAAAAAGGAGAGGGCATTGCAGGAACAAAACAACTTACTAGCAAAGAAG------------------CTCAAAGACAATGAGAAGACA------------------------------GTGGCTGAGCGT------------------------------CCACAACTC---------------------------------GAACAACAG---------------------------AAC------CTA------------------------------------CCCCACAACACTCCC---------ACA---TTCATG------TTTCCACCACCG---------------------------------------CCACAATCGTTGCTTCAT------TCT---CTAACA---ATTGGTGGA---------AATTTCCAG---------------------------------------ATAGGG------------CAAGAAAAT---GGAGCTCAAATTCGC---------------------------CCAAAT---TCCAATCCA---------------CTCATGCCACCTTGGATGCTACGCCATGTGAACCAG------------------------------------------------
PhSEP3     ---------------------------------------------------------------------------------------------------------------GCGCATGAAATGTCGATGCTGTGCGATGCTGAAGTTGCTCTTATTATTTTCTCTAATAGGGGAAAATTGTACGAGTTTTGCAGT---AGCTCTAGC---ATGCTCAAGACCTTAGAGAGGTACCAGAAGTGTAACTATGGAGCACCA---GAGACTAAT---ATATCCACACGAGAAGCA------CTGGAAATA------AGCAGCCAACAAGAGTACTTGAAGCTTAAAGCACGTTACGAAGCATTACAGCGATCACAGAGGAATCTTCTTGGTGAAGATCTTGGCCCTTTGAACAGCAAAGAACTTGAATCACTTGAAAGGCAGCTTGATATGTCACTGAAACAAATCAGATCAACTCGGACTCAGCTGATGTTGGATCAACTTCAAGATCTTCAGAGAAAGGAACATGCATTAAACGAAGCAAACAGAACCTTGAAACAAAGG------------------TTGATGGAAGGAAGCACACTAAAT---------------------------------CTGCAG------------------------------------TGGCAGCAA---------------------------AATGCACAAGAT---------------------GTGGGCTACGGCAGACAAGCA------------------------------ACTCAAACTCAGGGAGAT---------GGCTTCTTT------CATCCTTTGGAATGT------------------------------------------------GAACCC------ACT---TTACAA---ATAGGG---------------TATCAGAAT---------------------------------GATCCAATAACAGTA------GGAGGA---------GCAGGGCCAAGT---------------------------GTGAAT---AACTAC---------------------ATGGCTGGCTGGTTGCCT---------------------------------------------------------------
PhFUL      ---------------------------------------------------------------------------------------------------------------GCGCATGAACTGTCGGTGCTGTGCGATGCTGAAGTTGGACTAATTGTTTTCTCCACTAAAGGCAAACTCTTTGAGTATTCTACT---GATTCTTGC---ATGGAAAGGATTCTTGAAAGGTATGAAAGATACTCATATGCTGAGAGG---CAGCTTAGTGGCGCCACTGATAATGATACT---------CCGGGG------AGCTGGACTCTGGAACATGCTAAGCTTAAGGCCAGGCTTGAAGTTTTGCAAAGAAACCAAAAGCATTATGCGGGAGAAGACTTGGATTCCTTAAGCATGAAAGAGCTTCAAAATTTGGAGCAGCAGCTCGATTCTGCTCTTAAACAGATTCGATCAAGAAAGAACCAATTGATGCATGAGTCTATTTCTGAGCTGCAAAAGAAGGACAAGGCATTGCAAGAGCAAAACAACAAGCTCTCGAAGCAG------------------GTGAAGGAAAGGGAGAAAGAG------------------------------CTAGCCCAGCAG------------------------------AGTCAGTGG---------------------------------GAACCACAG---------------------------AGT---CACGAT---------------------------------------CTCAACTCATCTTCA------------TTCGTT------TTGTCACAGCCC---------------------------------------------------TTGAAC------TCT---CTTCAC---CTTGGGGAA---------GCATACCCTAGTGCAGGA------------------GACAATGGAGAAGTT---------------GAAGGG------------TCTTCAAGG---------------------------CAGCAACCACCAAAC---ACT------------GTGATGCCCCCATGGATGCTTCGCCATCTCAATGGC------------------------------------------------
PhSEP1     ---------------------------------------------------------------------------------------------------------------GCGCATGARMTGTCGGTGCTGTGYGATGCTGAAGTTGCTCTTATCATTTTCTCTAACCGTGGCAAACTTTATGAGTTCTCCAGC---ACTTCCAAC---ATGGTCAAGACCCTTGATAGGTACCAAAAATGTAGCTATGGCACATTG---GAAGTCAACCACAGATCTGTCAAAGATAATAAC------GAGGAA------AGAATCTATAGGGAGTACTTGAAGCTTAAGGCCAAATATGAGTCGTTACAACGATATCAAAGACAACTTCTTGGAGATGAACTAGGGCCTTTAAACATAGATGAGCTTGAGCATCTTGAGCTTCAACTAGATTCTTCCCTGAAACTTATTAAATCCACCAGGACACAATTGATGCTTGATCAGCTTTCTGATCTTCAAACTAAGGAGAAGTTATGGGTTGAGGCAAACAAGGTTCTTGAAAGAAAG------------------CTGGAACAAATTTAT---GCTGAGAAC---------------------AACATTCAGCAATCA------------------------------------TGGGGAGGT---------------------------GGTCAGCAA---------------------AGTGGTGCTTACAGC---CAG---------------------------------CAGCAYGCTCAAACTCAA---------GGATTCTTT------CAACCTCTAGAATGC------------------------------------------------AAC------TCTACC---TTGCAA---ATAGGG---------------TATGATCCA---ACTACT------------------TCA---AGCCAAATAACA---------GCTGTAACA------AGTGGCCAGAAT---------------------------GTCAAT---GGCATA---------------------ATCCCAGGATGGATGCTG---------------------------------------------------------------
PapnSEP3   ---------------------------------------------------------------------------------------------------------------CGGCATGAAATGTCGATGYTGTGCGATGCTGAAGTTGCTCTTATCATTTTCTCTAATAGAGGCAAACTTTATGAGTTCTGCAGT---AGCAACAGC---ATGTTCAAAACCCYGGAGAGGTATCAAAAGTGCAACTATGGRCAACCA---GAACCAAAT---GTATCTGCTAGGGAGAGC------CTGGAACAC------GCTAGCCATCAGGAATATTTGAAACTWAAAGCGCGGGTYGAGGCACTACAACGATCACAAAGGAATCTTCTGGGTGARGATTTGGGACCGTTRAGTGGCAAGGAGCTTGAATTTCTTGAAAAACAACTTGATTCATCATTGAAGCAAATAAGATCAACTCGGACCCAATATATGCTTGATCAGCTCACAGATCTTCAGAGAAGAGAACAAATGCTTAGTGATGCTAATAAGACCTTGAGAAGAAGG------------------TTGGAGGAGGGTGCCCAAGCATCC---------------------------------CAGCAA------------------------------------CAGTGGGAC---------------------------ATG---CAGCATGGY------------------GTGGGGTATAGTCGACAGCAGCAATCTGSTCAT------------------CATCAAGCTGCTGATCATAAT---CAAGGGTTTTTC------CATCCCCTTGAGTGT------------------------------------------------GAACCC------ACT---CTACAG---ATCGGG---------------TACCAACAA---------------------------------GATCAAATAACTGTA------GCTCAA------------GGGGCGCCA---------------------------ATGGGT---AGTTAC---------------------ATGCCAGGATGGTTAGCA---------------------------------------------------------------
PapnFL1    ---------------------------------------------------------------------------------------------------------------------GAAATGTCGGTGCTGTGCGATGCTGAAGTTGCTTTGATTGTGTTCTCTACTAAAGGAAAACTCTTTGAATATTCTACT---GATTCCGGC---ATGGATAGGATCCTTGAGCGCTATGAGAGGTACTCCTATGCTGAACGG---GAGCTTGTCACAACAGAA---ATTGAT------------CAGGGA------AACTGGTCTCTAGAGTATAGCAAGCTTAAATCAAAGATTGAAATCTTACAGAAAAATCAGAGGCATTTTATGGGAGAAGACTTACAATCATTGAGTCTTAAAGAGCTTCAAAATCTAGAACAACAGCTTGATGTTGCACTGAAACAGATTAGGTCAAGAAAGAACCAACTCATGTATGAATCCATTTCTGAGCTCCAGAAAAAGGAAAAAGCACTGCAGGAGCAAAATAACAAGCTAGGAAAGCAG------------------CTCAAAGAAAAGGAGAAGGAA------------------------------GTAGCAGCACAG------------------------------CAGCAACAG---------------------------------GCTTCACAG---------------------------TGG---GATCAGCAAGTTACTCAA------------------------GGCCAATCCTCTCCCTCC------------TTCCTA------CTGTCTCAGTCA---------------------------------------------------CTTCCT------AAC---TTAAAT---ATTGGAAAC------GGAAGTTACCAGGTAAGAGGA---------------------GGAAACAACGGA---------------AACGAA------GAAGAGATTCGAACT---------------------------CAAACTACTAGAACCAACACTGCT------ACACCAATGCCCCACTGGATGGTTAACCACCTAAGG---------------------------------------------------
PapnFL2    ---------------------------------------------------------------------------------------------------------------------------------------GATGCTGAAGTTGCTTTGATTGTCTTCTCTACTAAAGGGAAGCTTTTTGAATACTCTACT---GATTCCGGC---ATGGACAAGATTCTCGAGAGATATGAGCGATACTCGTATGCAGAGAGG---GAACTTGTTACAAATGAC---ACCGACTCA---------CAGGGG------AACTGGTCTTTGGAATATACCAAACTCAAAGCTAAAGTTGAGATCTTACAGAAGAATCAGAGGCATTTTAGGGGTGAAGAGATCGGAAACTTAGGTCTCAAAGAGCTCCAAAACTTGGAACAACAGCTTGATACTGCGTTGAAGCTGATAAGAGCAAGAAAAAACCAACTCCTGTTTGAATCCATTTCAGAATATCAGAAGAAGGAAAAGGCTCTGAATGAGCAGAACAATCAGCTAGAGAAGCAG------------------CTTAAGGAGAAGGAAAAGGAA------------------------------TTGGCTAAACGC------------------------------CCGCAATGG---------------------------------GAACAACCA---------------------------CCC---AATCAA------------------------------------GGCCAAACATCACAGTCT------------TTCACC------TTA---CAATCC---------------------------------------------------CACCCC------TCC---CTCAAC---ATAGGG---------GGGAATTACCAAGGAAGAAGC---------------------AGTGGGAGA------------------GAGGAT------GAAGTACCTCAAACC---------------------------CAAGCTCGGCCAACC---------------ATCCTCATGCCATCTTGGATGCTTTGC------------------------------------------------------------
PapsFL1    ---------------------------------------------------------------------------------------------------------------------------TCAGTGCTTTGTGATGCTGAAGTTGCTTTGATTGTTTTCTCAACCAAAGGAAAACTATTTGAATATTCTACC---GATGCTTGC---ATGGACGCCATCCTTGAGCGATATGAAAGACAATGTTGTGTTGAGGAA---GAGCTTGTTGGAACTGAT---CAGGAATCA---------CAGGGA------AACTGGTCCTTGGAACATGCCAAGCTTAAGGCCAAAGTTGAGGTTCTGCAAAGAACCCAAAGGCATATGATGGGAGAAGATTTAGAATCCTTCAATGTGAAAGAGCTACAAAATTTGGAGCACCAACTTGATACTTCCTTGAAGCATATTAGATCAAAAAAGAACCAACTCTTGTATGCATCCATTTCTGAGCTTCAGAGAAAGGAAAAAGCTTTACAAGAGCAGAATACTATTCTAGGGAAGAAG------------------ATCAAGGAGAAAGAACAAGAA------------------------------ATGGGGCGATTG------------------------------GATCAGCAG---------------------------------CAGCAGTCA---------------------------------AACCAG------------------------------------GCACAAAATTCGTGTAGC------------CAAGCT------CAA------------------------------------------------------------AACTCA------GCT---CAGAAC---TCACCAACC------TTCCTTCTGTCGCAGGAACTT---------------------CCTTCCCTAACCATTTGTACCGGTACTTACGAG------CCTGCTGCAAGACCC---------------------------ATAGCAATTCAAACA------------------GTTATGCCCCCCTGGATGCTTCGCCATCTA------------------------------------------------------
PapsFL2    ---------------------------------GTGCAGCTGAGGAGGATGGAGAACAAGATAAATAGACAAGTAACGTTTTCAAAGAGAAGATCAGGATTGTTGCGCCCTTGCGCTGAAATGTCGGTGTTGTGTGATGCTGAAGTTGCTTTGATTGTTTTCTCTACTAAGGGAAAACTCTTTGAATATTCTACT---GATTCCGGC---ATGGATAGGATCCTTGAGCGCTATGAGAGGTACTCGTATGCTGAACGG---GAGCTTGTCACAACTGAA---ATTGAT------------CAGGGA------AACTGGTCCCTAGAGTATAGCAAGCTTAAATCAAAGATTGAAATCTTACAGAAAAACCAGAGGCATTTTATGGGGGAAGACTTACAATCCATGAGTCTTAAAGAGCTCCAAAATCTAGAACAACAGCTAGATGTTGCACTGAAACAGATTAGGTCAAGAAAGAACCAACTCATGTATGAATCCATTTCTGAGCTTCAGAAAAAGGARAAAGCACTGCAGGAGCAGAAYAACAAACTAGGAAAGCAG------------------CTCAAAGAAAAGGAGAAGGAA------------------------------GTAGCAGCACAG------------------------------CAGCAACAG---------------------------------GCTTCGCAG---------------------------TTT---AGTCAA------------------------------------GGCCAATCCTCTCCCTCC------------TTCCTA------CTGTCYCAGTCG---------------------------------------------------CTTCCT------TCC---TTAAAT---ATTGGAAGC------GGAAGTTACCAGGCGAGAGGA---------------------GGAGACAACGGR---------------AACGAA------GAAGGGAATCGAACT---------------------------CAGACTACTAGAACCAACACTGCT------ACWCTTATGCCCCCCTGGATGCTTAAC------------------------------------------------------------
PsMDS2     ------------------------------------------------------------------TCGCAGGTGACGTTTTCGAAGAGGAGGGGTGGGTTGCTGAAGAAAGCTCATGAGATCTCAGTCTTGTGTGATGCTGAGGTTGCTTTGATTGTCTTCTCTACTAAAGGGAAGCTGTTTGAGTACTCCACA---GATTCTAGC---ATGGAGAAGATACTCGACCGTTACGAGCAATATTCTATTGCCGAGCGA---CAACTGGTTGAG---GAACCT---GGATCA---------------CAGGGAAACTGGTCCCTAGAGTACTCCAAACTTAGGGCCAAGATAGAGCTTTTACAAAGAAACCAAAGGCGCTTTATGGGAGAAGATCTTGACTCACTGAGTCCTAAAGATCTCCAAAATATGGAGCAACAACTTGACGTTTCTCTTAAAAACATACGATCAAGAAAAAATCAACTAATGTATGAGTCAATTTCAGAGCTTCAGAAGAAGGAAAGGGCAATCCAGGAGCAAAACAATTTGCTAGCAAAGCAG------------------ATTAAGGAGAAAGAGAAG------------------------------ACAATGGCACAGCAG------------------------------GCGCAATGG---------------------------------GAGCAGCAA---------------------------ATTCATCATGGC---------------------------------------CCAAATGCATCAGCC------------TACCTA------TTATCACCTCATGAA------------------------------------------------CTTACT------ACT---CTAAAC---ATGGGCGGC---------AATTAC---CAA------------------------------GGAGAA------------------CCAACA------GAAATGAGGAGGAAC------------------------GAGCTCGACCTCACCCTGGAACCA------------ATATATACGTGTCAC---CTTGGGTGTTTTGGTGCA------------------------------------------------
RbFL1      ---------------------------------------------------------------------------------------------------------------GCTCATGAGATCTCTGTTCTTTGTGACGCTGATGTTGCTCTTGTCATCTTCTCTATCAAAGGAAAACTCYTCGAATACTCCACC---AATGACCGC---ATGGAAGGAATCCTTGAACGTTATGAAAGATACTCGTATACCTCTACA---GAGCTAGTGGCTGCTGAT---CCTGAATCA---------CAGGAA------TGTCTTTCAATGGAATACAAMAAGMTCAAGTCTAAGGTTGAGGCCTTGCAAAGAAGTCAAAGGTATTTCATGGGAGAAGATATTGGCAGCWTGGGTGTTAAAGAGCTTCAAGCTTTAGAGCAACAACTTGACACTTCTCTGAGGCAAATAAGATCAAGAAAGAACCAACTCATGGCTGGTTCCATCACTGAGCTTCAGAAAAATGAGAAGGCACTTCTGGAGGAGAATATCAAWYTAAAGAAGCAG------------------GCCAAGGAGAAGGAGCTTGCA------------------------------TTGTCCCTCTGC------------------------------GAGCAACTC---------------------------------AAYCCTGTC---------------------------------GAAAGG------------------------------------TCTCCATATGTCCCTCTA------------CCTGAC------GCA------------------------------------------------------------GTTCCT------GCT---CTAAAC---ACCAGTGAA------CCTACTAAT---CAATCAAGC---------------------GGGAGTGRAGGA------------GAAGAAGAA------GTGGWRGCTCAACCA---------------------------TCTCAAACCAAAACT------------------CTGATGCCCCCCTGGATGCTTCACCACCTA------------------------------------------------------
RbFL2      ------------------------------------------------------------------------------------------------------------AAAGCTCATGAGATCTCTGTTCTTTGTGACGCTGATGTTGCTCTTRTCATCTTCTCWATCAAAGGAAAACTCYTYGAATACTCCACC---AATGACMGC---ATGGAAGGAATCCTTGAACGTTATGRAAGATACTCGYATACCTCTACR---GAGCTMGTGGCTGCTGAT---CCTGAATCA---------CAGGAA------TGTCTTTCAATGGAATACAACAAGCTCAAGTCTAAGGCAGAGGCTTTGCAAAGAAGTCAAAGGCATTTCATGGGAGAAGATATTGGGGGCTTGTGTGTTAAAGAGCTTCAAGCTTTAGAGCAACAACTTGATACTTCTTCGAGGCAAATAAGATCAAGAAAGAACCAACTCATGGCTGGTTCCATCATTGAGCTTCAGAAAAATGAGAAGGCACTTCTGGAGGAGAATATCAATCTAAAGAAGCAG------------------GCCAAGGAGAAGGAGCTTGCA------------------------------TTGTCCCTCTGC------------------------------GAGCAACTC---------------------------------AATCCTGTC---------------------------------GAAAGG------------------------------------TCACCATATGTCCCTCTA------------CCTGAC------SSA------------------------------------------------------------GTTCCT------GCT---CTAAAC---ACCAATGGA------CCTACTAAT---CAATCAAGC---------------------GGGAGTGGAGGAGSAGGAGGAGGAGGGGAAGAA------GTGGTAGCTCAACCA---------------------------CCGCAAACYAAAACT------------------CCGATGCCMCCMTGGATGCTTMGYCAY---------------------------------------------------------
RaFL1      ------------------------------------------------------------------------------------------------------------------CATGAGATGTCGGTGCTGTGCGATGCTGATGTAGCTCTCATCGTCTTCTCCATCAAAGGAAAACTCACCGAGTATTCCACA---AATGACAGC---ATGGAAAGCATCCTTGAACGTTATGAAAGATATTCGTCTAGCTGTAAG---GAGCTTCCGGCTACTGAT---CCTGAATCA---------CAGGAA------TGTCTCTTTAGGGACTACAACAAGCTCAAGTCTAAGGTTGAGGCCTTGCAAAAAAGCCAAAGGCATTTGAAGGGAGAAGAGATTGGCGGCTTGGGTGTTAAAGAGCTTCAAGCTTTAGAACAACAACTTGATACTTCTCTGCGGCAAATAAGATCAAGAAAGAACCAGCTCATGAATGGTTCCATCACAGAGCTACATAGAAGTAGCAAGGCACTTCACGAAGAGAACGTCAATCTAAAGAAGCAG------------------GCCAAGGAGATGGAGCTTGCA------------------------------TTGTCTGTCTAT------------------------------AAGAAACAC---------------------------------AAT------------------------------------------CAG------------------------------------GCCCCT---------------------------------------------------------------------------------------------------------------------CTAAAC---GTCAGTGGC------ACTTCTACT---CAATCAAGT---------------------GAGACTCAAGGG---------------GAAGGA------GACGTAGTTCAGCCA---------------------------CTACGAGCCAAAACT------------------CTGATGCCCCCCTGGATGCTTAACCAC---------------------------------------------------------
RbFL3      ------------------------------------------------------------------------------------------------GGGCTGGTGAAGAAAGCTCATGAGATTTCTGTTCTTTGTGATGCTGAAGTTGCTTTGATTGTCTTCTCTACTAAAGGGAAGCTTTTTGAATACTCTACT---GATTCCGGC---ATGGACAAGATTCTCGAGAGATATGAGCGATACTCGTATGCAGAGAGG---GAACTTGTTACAAATGAC---ACCGACTCA---------CAGGGG------AACTGGTCTTTGGAATATACCAAACTCAAAGCTAAAGTTGAGATCTTACAGAAGAATCAGAGGCATTTTAGGGGTGAAGAGATCGGAAACTTAGGTCTCAAAGAGCTCCAAAACTTGGAACAACAGCTTGATACTGCGTTGAAGCTGATAAGAGCAAGAAAAAACCAACTCCTGTTTGAATCCATTTCAGAATATCAGAAGAAGGAAAAGGCTCTGAATGAGCAGAACAATCAGCTAGAGAAGCAG------------------CTTAAGGAGAAGGAAAAGGAA------------------------------TTGGCTAAACGC------------------------------CCGCAATGG---------------------------------GAACAACCA---------------------------CCC---AATCAA------------------------------------GGCCAAACATCACAGTCT------------TTCACC------TTA---CAATCC---------------------------------------------------CACCCC------TGC---CTCAAC---ATAGGG---------GGGAACTACCAAGGAGGAAGC---------------------AGTGGGAGA------------------GAGGAT------GAAGTACCTCAAACC---------------------------CAAGCTCGGCCAACC---------------ATCCTCATGCCCCCCTGGATGGTTMACCAT---------------------------------------------------------
RbFL4      ---------------------------------------------------------------------------------------------------------------CGGCATGAAATGTCCGGTGTGTGCGATGCTGAAGTTGCTTTGATTGTCTTCTCCACTAAAGGAAAGCTTTTCGAATACTCTACT---GATTCCGGC---ATGGATAAGATTCTCGAGCGATATGAGAGATACTCCTATGCAGAAAGG---AAACTTGGGGCAAGTGAT---ACCGACTCA---------CAGGGA------AACTGGTCTTTGGAATATACAAAACTCAAAGCTAAAGTTGAGATCTTACAGAAGAATCAAAGGCACTTTAGAGGTGAAGACATTGCAAACATGAGTCTCAAGGAGCTCCAAAACTTGGAACAACAGCTTGATTCTGCTTTGAAGCTGATAAGAGCAAGAAAGAACCAACTCACATATGAATCCATTTCCGACCTTCAGAAGAAGGAGAAGGTMTTGCAGGAGCAGAATAATCAGCTAGAGAAGCAG------------------CTTAAAGAGAAAGAGAAGGAA------------------------------TTGGCTAAACGA------------------------------GAGCAATGG---------------------------------GAACAACCC---------------------------------AATCAA------------------------------------GGCCAAACCTCACGGTCC------------TTCACA------CCA---CAATCC---------------------------------------------------CCGTCC------TCC---CTGAAC---ATAGGG---------GGAAGCTATCAAGGGAACAAT---------------------GGGGGA---------------------------------GAAGGATTTCAGACC---------------------------CAAAATCGACCAACC---------------ATTCTGATGCCCCCCTGGATGCTTAGTCAT---------------------------------------------------------
RbAGL6     ---------------------------------------------------------------------------------------------------------GCCCTTCGGCATGAAATGTCGGTGYTGTGTGATGCTGAAGTTGGTCTTATCATCTTCTCCGCCCGTGGGAAGCTCTATGAGTTTGCAAGC---GCTGGTGGT---ATGAGCCGAACTCTAGAACGATACCATAAAAATTCTTTCAGCAACCAG---GATAGCAATCTTGCTATTGATCGTGAAACC------------CAG------AGCTGGTACCAGGAAGTTTCAAAGCTGAAGGCAAAATATGAATCACTTCAGCGCTCACAGAGGCATTTGCTGGGAGAAGATCTTGGACCACTTAATGTCAAAGAGTTGCAAAACCTTGAGAAACAACTTGAAGGAGCTCTTGCACAAGCTAGGAGCAGAAAGACTCAAATAATGTTAGAACAAATGGAAGCACTTCGCAGAAAGGAGCGTGAGCTAGGAGATATGAACAAGCAACTCAAAAATAAGTAT---------------CAGCTTGAGGCGGAAGGCCAAGGTTCA---------------------CTTAGAGCCATGCAA------------------------------GGCTCATGGGAA------------------------------TCCAATGCACTAAAC---------------------AATTATTCTGGGCATCCT------------------------------------TCTCACTCC---------------------------AGTTCAATGGATTGC------------------------------------------------GAACCC------ACC---TTGCAA---ATTGGGTAT------------CACCAATATGTT------------------------TCGGCTGATGGAGGTCCAATCCAGAGGAAC---------------AATGCTGGG---------------------------GAGAAT---AACTTC---------------------ATCCAAGGATGGGAGCTG---------------------------------------------------------------
SvAP1      ---------------------------------------------------------------------------------------------------------------------------TCGATGTTGTGCGATGCAGAAGTGGCTTTGATTTGTTTTTCCTATAAGGGGAAGCTCTTTGAGTATGCCACT---GATTCTTGC---ATGGACAGGATCCTTGAGAAGTATGAAAGATATTCATTTGCAGAGAGG---CAATTAGTTACAAATGAACCT---CAGTCA---------CCA------GCAAATTGGACCCTAGAGTACTCCAAACTTAAAGCTAGAATTGAACTTCTGCAAAGGAACCACAGCCACTACATGGGAGAAAATCTTGACTCCATGAGCCTGAAAGAACTTCAAAATTTGGAGCAACAGATTGACACTGCTCTTAAGAATATTCGATCTAGAAAAAATCAACAGTTGCACGAGTCGATCTCTGAGATGCAGAAAAAGGAGAAGGCATTACGGGAACAGAACAACATGCTGGAAAAGAAG------------------ATCAAAGAGAAGGAGAAGGAA------------------------------ATGGCAGTACAA------------------------------CCACAGTGG---------------------------------GGACTTCCT---------------------------AATCATGGCGCTAATGGA------------------------------------CCACAG------------------TTCTTA------CTGGCGCCTCAA---------------------------------------------------CTYCCT------GGC---CTAAAC---ATCGGTGGT---------GCATATGAAGGAGAA---------------------------TCAGCA------------------------------GAAGCTACAAGGAAT------------------------GAACTTGACCTTACTCTTGAACCT------------GTTTACAACTGCAAG---GGCGAATTCCAGCACACTGGCGGCCGTTAC------------------------------------
SvSEP3     ---------------------------------------------AGGATGGARAACAAGATCAATAGGCAAGTCACCTTTGCCAAGAGAAGGAATGGATTATTGAAAAAAGCTTATGAACTTTCTGTTCTTTGTGATGCTGAAGTAGCGCTGATCATCTTCTCCAATAGAGGAAAACTTTACGAATTTTGCAGC---AGCTCTAGC---ATGCTCAGAACATTGGAGAGGTATGAAAAGTGCAACTATGGAGCACCA---GAGCCACAT---GTATCCTCAAGAGAGGCA------CTGGAACTA------AGCAGTCAGCAGGAATATCTGAAGCTGAAAGCACGTTATGAAGCCCTACAGCGTTCACAAAGGAACCTTCTTGGTGAGGATCTCGGTCCATTGAACAGCAAGGAACTTGAATCACTAGAGAGACAGCTCGATATGTCTCTTAAGCAAATCAGATCAACAAGAACACAAGCTATGCTGGATACTCTCACAGATCTTCAAAGAAAGGAGCATGCACTAAATGAAGCCAACCAAAGTTTGAAACAAAGG------------------TTGATGGAAGGAAATCACATTAGT---------------------------------CTGCAG------------------------------------TGGAATCAA---------------------------GATCCTGAAGAA---------------------GTTGGCTATGGCCGTGAACCA------------------------------ACTCAACATCAACCTCAT---------GGTTTCTTT------CATCCTTTGGAATGT------------------------------------------------GAACCC------ACT---TTACAA---ATTGGA---------------TACCAGAAT---------------------------------GATCCAATGGCAGCA------GCAGGG---------------CCCAGT---------------------------TTAAAT---AATTTC---------------------ATGTCAGGATGGTTGCCCTGRATA---------------------------------------------------------
SvSEP1     ---------------------------GCCCTTGTGCAATTGAGACGGATGGAGAACAAGATTAATCGGCAGGTAACATTTGCGAAACGAAGAAATGGGTTGCTCAAGAAAGCTTACGAACTCTCTGTTCTGTGTGATGCTGAGGTTGCCCTTATCATCTTTTCTAACCGTGGGAAGCTCTATGAGTTCTGCAGC---ACCTCCAAC---ATGCTCAAAACACTTGAAAGGTATCAAAAGTGCAGTTATGGTTCCCTG---GAAGTCAAC---AATTCAACAAGAGATCTTGAG------GAA---------AGCAGCAATCGGGAATATTTGAAACTGAAATCTAAATATGAGTCACTACAACGACATCAAAGACATCTTCTTGGGGACGAGTTGGGACCTCTAAATATCAATGATCTCGAGCATCTGGAGCATCAACTAGAGACATCCCTCAAGCATATTAGATCCACAAGGACACAAGTTATGGTTGATCAACTTTCTGATCTTCAAGCCAAGGAAAAAATGATGGTTGAGACTAATACAGCTCTGGAGAGGAAG------------------CTGGAAGAAATTTAT---GCTGCGAAT---------------------CAACTGCAGCAATCC------------------------------------TGGGCTGGT---------------------------GGTGAGCAA---------------------AGCTGTGCATATAGC---CAG---------------------------------CAGCACCTCAATCTCAGG---------ACTTTTTTC------AAC---------------------------------------------------------------------------------------------------------------------------------------------------------------------------------------------------------------------------------------------------------------------------CTTTGGATGCAA---------------------------------------------------------------
SvAGL6     ------------------------------CTTGTGCAACTGAGAMGGATGGARAAYAAGATCAATAGGCAGGTGACATTTTCAAAGAGAAGAAATGGGCTTCTCAAGAAAGCTTACGAGCTTTCTGTGCTTTGTGATGCTGAGGTTGGCCTTATCATCTTCTCCAGCCGTGGAAAGCTATACGAGTTCGGCAGT---GCTGGC------ATGACTGCAACCCTTGAACGTTACCAGCGTTGCTGCTTTAATCCTCAA---AACGCTGGTGCTGGTGCAGAAAGAGAAACA------------CAG------AGTTGGTACCAAGAGGTCTCAAAACTAAAGGCTAAGTACGAATCTCTTCAACGCACTCAAAGGCACTTGCTTGGAGAAGATCTTGGGCCGCTAAATGTGAAAGAGTTGGAGAATCTTGAAAAACAACTCGAAGGATCTCTTTCGCAAGCTAGGCAGAGGAAGACAAAGATAATGATGGAACAAATGGAAGATCTCCGCAGAAAGGAGCGGCAACTGGGAGAGATGAACAAGCAGTTGAAGATCAGGGTTTCTCTAGAATTGTCATCGCATGAGACAGAAGGACAAGGT------------------------CTGAGAGGGTTTCCA------------------------------TGTCAATGRAAT------------------------------GCAGCTGCATCAGCTGGC------------ACTAGCAACTTTATGGCCCAGCCT---------------------------------GGTACAAATCCT---------------------------ATGGAATTTGAACCA------------------------------------------------GAACCT------GTA---CTGCAG---ATGGGGTAT------------CATCACTATAAT------------------------CTTGGAGAAGGGCCT------------------------------TTGTTCCAA---------------------------GACCAT---GGCTAT---------------------CGCAGCTTTGATCTGTTT---------------------------------------------------------------
TvSEP3     ---------------------------------------------------------------------------------------------------------------------------------CTKTGTGATGCWGAAGTGGGTGTGATAATCTTCTCCAATAGAGGGAAGCTCTATGAGTTCTGCAGT---GGTCCTAGC---ATGATGAAAACACTTGAGAGGTATGAAAAGAGCTGCTTTGCAGGACCA---GATCAGAAT---ACACAAGTTAAGGAGAATCAG---TTGGTTCAC------AGCAGTCGTCAAGAGTATCTGAAGCTCAAAGCACGCCTTGATACTCTGCAACGTTCTCAAAGGAATCTCCTTGGTGAGGATTTGGGATCATTAAGTGTTAAGGAGCTTGATTATCTCGAGAAACAGCTTGAGATGTCTCTAACAGAAGTGAGGTCTACAAGGACACAGCAAATGCTGGACCAGCTAACAGATCTTCAAAGAAGGGAATCACAGCTTTGTGATGCAAACAAATTTCTCAGGAAAAGG------------------TTGGAAGAGCTGTACCAAGCTAATGGA------------------------------GAGCAA------------------------------------GTCTGGCAA---------------------------ATT---GTGCCAATC------------------TGCCATCTCACCAGG------------------------------------CACAAGACATTGAGACAT---------GTGTTTTTC------CATCCATTGGAATGT------------------------------------------------CCACCACCC---ACA---CTGCAG---ATTGGA---------------TATGATCAA---------------------------------TCTGAACAA------------ATGCCA------------GGGCCCAGT---------------------------GTGAGC---AACTTC---------------------ATGCCATMTTGGATGCTTTGC------------------------------------------------------------
TvFL1      ---------------------------------GTGCAGCTGAAACGGATGGAGAACAAGATTAACAGGCAGGTGACGTTTTCTAAACGTCGAGGAGGGCTGCTGAAGAAAGCTCATGAGATCTCTATTCTATGTGATGCTGAGATTGCTCTTATTATTTTCTCTACTAAAGGGAAGCTCTATGAGTATGCCACC---AATTCCAAA---ATGGACAATATTCTTGAACGCTATGAGCGTTACTCATATGCTGAAAAG---GCTCTAACTTCATCAGATCCT---GATATA---------CAGGGA------AATTGGTGCCAAGAGTATGCTAAACTTAAGTCTAAGGTTGAGGCTTTATGTAAAAGCCAAAGGCATCTTATGGGAGAGCAGCTTGAAACATTGAATCTCAAAGAATTGCAGCAACTAGAGCAACAGCTCGAAGGTTCTCTAAAGCATGTCAGGTCAAGAAAGACTCAAGTTATGCTGGACTCTATTTCTGAACTTCAGAGGAAGGAAAAGTCACTAGAGGAGCAAAACAAGAACCTAGAGAAGGAG------------------ATTTTGGAGAAGCAGAAAATCAAGGCTCTT------------------------GCACAGCAG------------------------------GCTCACTGG---------------------------------GAACACCAG---------------------------AATCAACCAGCA------------------------------------CCA---AGGGGTTCACCTCCT---AGGCCATTTGTG------ATTGCA---GAG------------------------------------------------TCTCATCCG------ACA---CTAAAT---ATTGGACAT------------TTCCAAGGCAGGACAAAT------------------------GCAGTC---------------GAAGCA------GAAGAAAATCAGCAGCCT---------------------CAKATGAGAATTTGCAGTAGCCTC---------------CTGCCCCCCTGGATGCTT---------------------------------------------------------------
TvFL2      ------------------------------------------------------------------------------------------------GGGCTGGTGAAGAAGGCTCATGAGATCTCDATKYTRTGTGATGCYGAGGTTGCGCTTATTATTTTCTCTACTAAAGGCAAACTATACGAGTATGCCACT---GATTCCAAA---ATGGAAAATATCCTTGAACGCTATGAACGTTACTCATATGCTGAGAAG---GCTTTAACTTCATCAGATCCT---GAATTA---------CAGGGA------AATTGGTGCCAAGAGTATGTTAAACTTAAGGCTAAGGTTGAGGCCTTACATAAAAGCCAAAGGCATCTTATGGGAGAGCAACTAGAAGCGTTGGATCTCAAAGAATTGCAGCAACTAGAGCATCAACTTGAAGGTTCTTTGAGGCTTGTCAGGTCAAGAAAGACTCAAATGATGTTGGACTCCATTTCCGAACTTCAGAGGAAGGAAAAGTCTCTGGAAGAGCAAAACAAGAACCTAGAGAAGGAG------------------ATTTTGGAGAAGCAGAAAGAAAAGGCTCTG------------------------GCACACCAA------------------------------GCTCACTGG---------------------------------GAACAGCAG---------------------------AATCAGCCACTA------------------------------------CAAAGCACTAATTCGCCTCCA---AGGCCCTTCGTG------ATTGCA---GAA------------------------------------------------ACTCATCCA------ACA---CTAAAC---ATTGGAAAT------------TTCCAAGGTAGAACAAAT------------------------ACCGTC---------------CATGCA------GAAGAAAGTCTGCAGCGT---------------------CAGATGAGGATCAGCAGCAGCCTA---------------CTGCCMYCMTGGATGMTTCAC------------------------------------------------------------
TvFL3      ------------------------------------------------------------------------------------------------GGGCTKGTGAAGAAAGCTCATGAGATCTCGGTACTTTGTGATGCTGAGCTTGCTCTTATTATCTTCTCTCCCAAAGGCAAGCTCTATGAGTATGCCACC---GATTCCAAA---ATGGAAATTATTCTTGAACGCTATGAACGTTACACCTACGCTGAAAAA---GCTTTAATTGCATCAGATCCT---GATGTA---------CAGGGA------AACTGGTGTCATGAGTACATTAAGCTTAAAGCTAAATTTGAGGCCTTGAATAAAAGCCAGAGGCATCTTATGGGAGAACAACTAGATACGTTGAACCAAAAGGAATTGCTGCAACTAGAGACTAAGCTTGAAGGTTCTCTGAAAAACGTCAGGTCAAGAAAGACTCAACTTATGTTGGATTCCATTTCTGAGCTTCAAGAAAAGGGAAAGTCACTCCAGGAGCAAAACACCTGCCTAGAAAAGGAG------------------ATTTTGGGAAAACAGAAAGACAAGGCTCCC------------------------AAACAGCAT------------------------------GTTCAGTGG---------------------------------GAAAAACAG---------------------------AATCAACCACCA------------------------------------CCT---ACCTCTTCTGCGCCA---ATGCCATTCCTC------ATTGGT---GAT------------------------------------------------ATTCACCCA------ACC---CCTAAT---ATCAGAAAT------------TTCCAAGGCAGAACA---------------------------GTAGCT---------------GATGCA---------------------------------------------------------------------------------------------------------------------------------------------------------------------
TvFL4      ---------------------------------GTGCAACTGAAGAGGATGGAAAATAAGATCAACAGGCAAGTCACTTTCTCAAAACGTCGAACCGGGTTGCTTAAGAAAGCTCATGAGATCTCRGTGCTTTGTGATGCTGAAGTTGGGCTTATAATCTTCTCTACTAAAGGGAAGCTTTACGAGTATTCGACC---GATAATAGC---ATGGCAAAGATTCTCGAGCGTTATGACCGATATGCAACTGCAGAAAGA---GCTGTGTTAGAGGCAAATTTGAACTTGGAG---------GTT---------GGCTCGCATTATGAATATCGAAAGATAAAGGCCAAGGTTGATGCTCTCCAGAAGAGTCAAAGGCATCTTATGGGTGAACAACTTGATACAATGACAAACAAAGAACTTCAACAACTAGAGCAACAACTTGAAACTGCATTGAAGCACATAAGGTCAAGAAAGAACCAGATGATGCTCGAATCAGTTGCAGCACTACAGAAGAAGGAGAAGGCATTGAGAGAGCAAAAGTCTATTTTGGAGAAGAAG------------------TTGATAGAG------AAGCAG------------------------AAGGATATGGAGATATCCCAG---------------------------ATCCATCAG---------------------------------TACCAA---------------------------------------------------------------------------GCTCATGAGGATAATACTTCACCG---ACTTCACTTGTA------CTAACAAATTCT---------------------------------------------------CTGCCA------ACAACCTTAAACACCAATGGATGC------------ATAACTCATGCT---------------------------ATTGAAGAG---------------------------GAACATGCACCAACA---------------------------TTGCCGCACACAAACAACAAT------------AATTTGCCCCCCTGGATGGTT---------------------------------------------------------------
AsAP1_As   ------------------------------------------------------------------------------------------------------------------------------------------------------------------------------------------------------------------------------------------------------------------------------------------------------------------------------------------------------------------------CAAAGAAACCACAGGCACTATATGGGTGAAGAAATAGAGTCATTGAGCTTGAAAGAAATCCAAAACTTGGAGCAACAACTTGACACTGGACTCAAGCATATTCGCACAAGAAAAAACCAACTCCTGCATGAATCAATCTCTGAGCTTCAGAAAAAGGGAAAGGCCATACAGGAGCAGAACACTACTTTAACAAAGAGA------------------ATCAAGGAGAAGGAGAAAGACAAG------------------------ACAATACCACAAAGC------------------------------TCCCATTGG---------------------------------GAACAA---------------------------------TATGTGGACCATGAT------------------------------------ACAACC------------------TTCCTT------CTGCCGCCACCG---------------------------------------------------CATCCC------CCT---CTCAAC---ATTGGAGGA---------GATTACAATCAAGTT---------------------------GGTGGTGGT---------------GGAGGT------GACGGAAGAAGCAAC------------------------GAGCTTGACCTGAGTCTGCAGCCG------------------------------------------------------------------------------------------------
AsAP1_Wg   ------------------------------------------------------------------------------------------------------------------------------------------------------------------------------------------------------------------------------------------------------------------------------------------------------------------------------------------------------------------------CAAAGAAACCACAGGCACTATATGGGTGAAGAAATTGAGTCACTAAGCTTGAAAGAAATCCAAAACTTGGAGCAACAGCTTGATACTGGACTCAAGCATATTCGGACAAGAAAAAACCAACTCCTGCATGAATCAATCTCCGAGCTTCAGAAAAAGGGAAAGGCTATACAGGAGCAGAACACTACTTTAACAAAAAGA------------------ATCAAGGAGAAGGAGAAAGACAAG------------------------ACAATACCACAAAGC------------------------------TCCCACTGG---------------------------------GAACAA---------------------------------TATGTGGACCATGAT------------------------------------ACAATC------------------TTTCTT------ATGCCGCCACCG---------------------------------------------------CATCCC------CCT---CTCATC---ATCGGAGGA---------GATTACAATCAAGTT---------------------------GGTGGTGGT---------------GGAGGT------GACGGAAGAAGCAAC------------------------GAGCTTGACCTGAGTCTGCAGCCG------------------------------------------------------------------------------------------------
BoAP1      ------------------ATGGGAAGGGGTAGGGTTCAGTTGAAGAGGATAGAAAACAAGATCAATAGACAAGTGACATTCTCGAAAAGAAGAGCTGGTCTTTTCAAGAAAGCTCATGAGATCTCTGTTCTCTGTGATGCTGAAGTTGCCCTTGTTGTCTTCTCCCATAAGGGGAAACTCTTTGAGTACTCCACT---GATCCTTGT---ATGGAGAAGATACTGGAACGCTATGAGAGGTACTCTTACGCGGAGAGA---CAGCTTATTGCACCTGAGTCC---GACGTC---------AAT------ACGAACTGGTCAATGGAGTACAACAGGCTTAAGGCTAAGATTGAGCTTTTGGAGAGAAACCAGAGGCACTATCTTGGGGAAGACTTGCAAGCAATGAGCCCTAAAGAGCTCCAGAATCTGGAACAGCAGCTTGATACTGCTCTTAAGCACATCCGCTCTAGAAAAAACCAACTTATGTACGAGTCCATCAATGAGCTCCAAAGAAAGGAGAAAGCCATACAGGAACAAAACAGCATGCTTTCCAAGCAG------------------ATTAAGGAGAGGGAAAAC------------------------------GTTCTTAGGGCGCAACAA---------------------------GAGCAATGG---------------------------------GACGAGCAG---------------------------AACCATGGCCATAATATGCCTCCGCCTCCACCACCGCAGCAGCATCAAATCCAGCATCCT------------------TACATG------CTCTCTCATCAGCCA------------------------------------------------TCTCCT------TTT---CTCAAC---ATGGGAGGG---------CTGTAT---CAA------------------------------GAAGAAGAT---------------CAAATG------GCAATGAGGAGGAAC------------------------GATCTCGATCTGTCTCTTGAACCC------------GTTTACAACTGCAAC---CTTGGCTCGTTCGCCGCA------------------------------------------------
BoCAL      ------------------ATGGGAAGGGGTAGGGTTGAAATGAAGAGGATAGAGAACAAGATCAACCGACAAGTGACGTTTTCGAAAAGAAGAGCTGGTCTTTTGAAGAAAGCCCATGAGATCTCGATCCTTTGTGATGCTGAGGTTTCCCTTATTGTCTTCTCCCATAAGGGGAAACTGTTCGAGTACTCGTCT---GAATCTTGC---ATGGAGAAGGTACTAGAACACTACGAGAGGTACTCTTACGCCGAGAAA---CAGCTAAAAGTTCCAGACTCT---CACGTC---------AATGCACAAACGAACTGGTCAGTGGAATATAGCAGGCTTAAGGCTAAGATTGAGCTTTTGGAGAGAAACCAAAGGCATTATCTGGGCGAAGATTTAGAATCAATCAGCATAAAGGAGCTACAGAATCTGGAGCAGCAGCTTGACACTTCTCTTAAACATATTCGCTCGAGAAAAAATCAACTAATGCACGAGTCCCTCAACCACCTCCAAAGAAAGGAGAAAGAAATACTGGAGGAAAACAGCATGCTTGCCAAACAG------------------ATAAGGGAGAGGGAGAGT------------------------------ATCCTAAGGACACATCAA---------------------------AACCAATCA---------------------------------GAGCAGCAA---------------------------AACCGCAGCCACCATGTAGCTCCTCAGCCGCAACCGCAG------------TTAAATCCT------------------TACATG------GCATCA---------------------------------------------------------TCTCCT------TTC---CTAAAT---ATGGGTGGC---------ATGTAC---CAA------------------------------GGAGAATAT---------------CCAACG------GCGGTGAGGAGGAAC------------------------CGTCTCGATCTGACTCTTGAACCC------------ATTTACAACTGCAAC---CTTGGTTACTTTGCCGCA------------------------------------------------
BpMADS3    ------------------ATGGGGAGGGGTAGGGTTCAGCTGAAGCGGATAGAGAATAAGATCAACCGCCAGGTTACGTTTTCCAAAAGGAGAGGTGGGCTTCTGAAGAAAGCCCATGAGATCTCTGTTCTGTGTGATGCTGAGGTTGCTGTTATTGTCTTCTCCCACAAGGGCAAGCTCTTTGAGTACGCCACA---GATTCTAGC---ATGGAGAAAATACTTGAACGCTATGAGAGATATTCTTACGCAGAGGCA---CAGCTAGTTGCAGCTGATTCT---GAAGGA---------CAG------GGGAGCTGGACCATGGAGTTTGCTAGACTTAAGGGTAAGGTCGAGCTTTTGCAAAGAAACCACAGGCACTATTTGGGAGATGATCTGGAATCATTAAGTCACAAGGAGCTACAAAATCTGGAGCAACAGCTTGATACTGCTCTTAAACACGTTCGAACAAGAAAAAACCAACTTATGTACGAGTCAATCTCGCAGCTTCAGAAAAAGGAGAAGGCAATACAGGAGCAGAATACCATCCTAGCAAAGAAG------------------ATCAAAGAAAAGGAGAAA------------------------------ACTGTGGCACAGCAT------------------------------GTAGACTGG---------------------------------GAGCAGCAG---------------------------AACCAGGGCGCC---------------------CCTAATGGA---------TCATCGTCG------------------TTTCTG------CTACCACAGCCA---------------------------------------------------CTACCC------TGC---TTAAAC---ATTGGTGGG---------AATTAC---CAG------------------------------GAAGAAGCG---------------CCGGAA------GTGAGGAGG---AAC------------------------GAGCTGGAGCTCACTCTTGAGCCA------------ATTTATTCATGTCAC---CTTGGATGCTTTGCCACG------------------------------------------------
BrCAL      ------------------ATGGGAAGGGGTAGGGTTGAAATGAAAAGGATAGAGAACAAGATCAATAGACAAGTGACATTTTCGAAAAGAAGAGCTGGTCTTTTGAAGAAAGCCCATGAGATCTCGATTCTTTGTGATGCTGAGGTTTCCCTTATTGTCTTCTCCCATAAGGGGAAACTGTTCGAGTACTCGTCT---GAATCTTGC---ATGGAGAAGGTACTAGAACGCTACGAGAGGTACTCTTACGCCGAGAAA---CAGCTAAAAGCTCCAGACTCT---CACGTC---------AATGCACAAACGAACTGGTCAATGGAATATAGCAGGCTTAAGGCTAAGATTGAGCTTTTGGAGAGGAACCAAAGGCATTATCTGGGAGAAGATTTAGAATCAATCAGCATAAAGGAGCTACAGAATCTGGAGCAGCAGCTTGACACTTCTCTTAAACATATTCGCTCCAGAAAAAATCAACTAATGCACGAGTCCCTCAACCACCTCCAAAGAAAGGAGAAAGAAATACTTGAGGAAAACAGCATGCTTACCAAACAG------------------ATAAAGGAGAGGGAGAGT------------------------------ATCCTAAGGACACATCAA---------------------------AACCAATCA---------------------------------GAGCAGCAA---------------------------AACCGCAGCCACCATGTAGCTCCTCAGCCGCAGCCGCAG------------TTAAATCCT------------------TACATG------ATCTCTCATCAGGCA------------------------------------------------TCTCCT------TTC---CTAAGT---ATGGGTGGC---------ATGTAC---CAA------------------------------GGAGAAGAT---------------CCAACG------GCGGTGAGGAGGAAC------------------------CGTCTCGATCTGACTCTTGAACCC------------ATTTACAACTGCAAC---CTTGGTTACTTTGCCGCA------------------------------------------------
CAL        ------------------ATGGGAAGGGGTAGGGTTGAATTGAAGAGGATAGAGAACAAGATCAATAGACAAGTGACATTCTCGAAAAGAAGAACTGGTCTTTTGAAGAAAGCTCAGGAGATCTCTGTTCTTTGTGATGCCGAGGTTTCCCTTATTGTCTTCTCCCATAAGGGCAAATTGTTCGAGTACTCCTCT---GAATCTTGC---ATGGAGAAGGTACTAGAACGCTACGAGAGGTATTCTTACGCCGAGAGA---CAGCTGATTGCACCTGACTCT---CACGTT---------AATGCACAGACGAACTGGTCAATGGAGTATAGCAGGCTTAAGGCCAAGATTGAGCTTTTGGAGAGAAACCAAAGGCATTATCTGGGAGAAGAGTTGGAACCAATGAGCCTCAAGGATCTCCAAAATCTGGAGCAGCAGCTTGAGACTGCTCTTAAGCACATTCGCTCCAGAAAAAATCAACTCATGAATGAGTCCCTCAACCACCTCCAAAGAAAGGAGAAGGAGATACAGGAGGAAAACAGCATGCTTACCAAACAG------------------ATAAAGGAGAGGGAAAAC------------------------------ATCCTAAAGACAAAACAA---------------------------ACCCAATGT---------------------------------GAGCAGCTG---------------------------AACCGCAGCGTCGACGATGTACCACAGCCACAACCATTT------------CAACACCCCCATCTT------------TACATG------ATCGCTCATCAGACT------------------------------------------------TCTCCT------TTC---CTAAAT---ATGGGTGGT---------TTGTAC---CAA------------------------------GGAGAAGAC---------------CAAACG------GCGATGAGGAGGAAC------------------------AATCTGGATCTGACTCTTGAACCC------------ATTTACAATTAC------CTTGGCTGTTACGCCGCT------------------------------------------------
DcMADS1    ------------------ATGGGGAGAGGGAAGGTTCAATTGAAGAGAATAGAGAACAAGATCAACAGACAGGTGACGTTTTCTAAGAGGAGAGGTGGCTTGTTGAAGAAAGCTCATGAGATCTCAGTTCTGTGTGATGCTGAGGTTGCCCTTATTGTCTTCTCCAACAAAGGGAAGCTCTTTGAGTACTCCACC---GACTCTTCC---ATGGAGGAGATCCTGGAGCGGTATGAAAGATACTCTTATGCCGAGAGG---CAGGTTATTGCAAATGATCCT---GAATCA---------ACT------GGAAACTGGACTCTCGAGTACACGAAACTGAAGGCTAGAATTGATCTCTTACAAAGAGACCATAGGCACTATATGGGAGAGGATCTGGATTCCTTAACTCTGAAAGAGATTCAGAATTTGGAGCAGCAGCTTGACACTGCTCTGAAACACATTCGGTCCCGAAAGAACCAACTCATTTTCGAGTCCATCTCTGATCTTCAGAAAAAGGAGAAGGCTATACAAGAGGAAAATGGCAAATTAACGAAGAAG------------------ATCAAGGAAAGGGAGAAG------------------------------ACAATGGTCCAGCAG------------------------------GCTCAGTGG---------------------------------GAGAAGCAA---------------------------AATCCATCT------------------------------------------CCAAATTTGTCAACA------------TTTCTC------ATGCCTCAGGAA---------------------------------------------------AATCCC------TTT---CTTAAC---ATCGGTGGC---------ACTTTC---CAG------------------------------GGGGAATCA---------------TCACAA------GGGATGACGAGGAAT------------------------GACCTAGATCTTACTCTTGAACCAAAT---------CACTATCCCTGCAAC---CTCAGATGTTTCGCT---------------------------------------------------
GSQUA1     ------------------ATGGGTAGAGGAAAGGTACAACTGAAGAGGATAGAGAACAAGATAAACAGGCAAGTAACATTCTCAAAGAGGAGAGGTGGGCTGTTGAAGAAAGCTCATGAGATCTCTGTTCTTTGTGATGCTGAAGTTGCTTTAATTGTCTTCTCCGCCAAAGGAAAGCTCTTTGAGTATTCCACC---GACTCCTGC---ATGGAGAACATCTTGGACCGATATGAGCAATATTCTAACATCGATAGG---CAACACGTCGCTGTGGACACT---GACTCG---------CCG------ATCCGCTGGACCCAGGAGTGCAACAAACTTAAATCTAGGGCTGAGCTGTTACAAAGAAACCTAAGGCACTATATGGGTGAAGATATAGAGTCACTAGGCTTGAGAGAGATCCAAAATTTGGAGCAACAGCTTGATACTGCTCTCAAGCGTATTCATTCTAAAAAGAACCAACTCTTGCATCAGTCCATTTCGGAGCTTCAGAAAAAGGAGAAGGCCATACAGGAGCAAAATAATACACTGATAAAGAAT------------------ATCAAAGAGAAGGAGAAG------------------------------ACAATAACTCAAAGG------------------------------CACAGTGGG---------------------------------AGCCGCATA---------------------------ACTATGGCC---------------------------------------------------------------------------------CTAATACAA------------------------------------------------------------------------CTCCAT---TACTCTTCT---------CACTAC------------------------------------CACCAC------------------------------------------------------------------------ATTCTTCTCTCAATATTGGGT------------AATCATGAAATCAAATGTATGTTTTTTCTTTCA---------------------------------------------------
HaM75      ------------------ATGGGGAGAGGAAAGGTACAACTAAGGAGGATAGAGAACAAGATCAACAGGCAGGTAACTTTCTCAAAGAGGAGAGGTGGCTTATTGAAGAAAGCCCATGAAATTTCAGTTCTTTGTGATGCTGAAGTTGCTTTAATTGTCTTCTCCAACAAAGGAAAGCTCTTTGAGTTTTCTACT---GACTCTTGC---ATGGACAGCATCTTGGAGCGATATGAGCGATATTCTTACACTGAGAGA---CAGCTAGTTGCAGCGGAT------GCTACT---------CCG------AGAAGTTGGACCCTAGAGTACAATAAACTGAAATCTAGGGCTGAGCTTTTGCAAAGAAATCACAGGCACTATATGGGTGAGGATATTGAGTCACTGAGCTTGAAAGAAATCCAAAATCTGGAGCAACAGCTTGACACTGGTCTCAAGAACATTCGAACAAGAAAGAACCAACTCCTGCATGAATCAATCTCCGAGCTTCAGAAAAAGGGAAAGGCCATACAGGAGCAAAACACTACTTTGACAAAGAAG------------------ATCAAGGAGAAGGAGAAAGACAAG------------------------ACAATACCACAAAAC------------------------------ACTCAATGG---------------------------------GAGATGCAC---------------------------AACTATGTCGACCACGAC------------------------------------ACAACC------------------TTCCTC------ATGCCGCCCCCA---------------------------------------------------CCTCCC------GCT---CTCAAT---ATGGGGGGT---------GATTACAACCATGGT---------------------------GGTGGTGGTAGTAGT------GAAGGAGCT------GATGGGAGGACCAAT------------------------GAGCTTGACCTAAGTCTGCAGCCA------------ATATATTCTTGCCAC---ATGAGGTGCTTTCCTTCC------------------------------------------------
LeMADS_MC  ------------------ATGGGAAGAGGAAAAGTTGAATTAAGAAAAATAGAGAATAAAATAAATAGACAAGTAACATTTTCAAAGAGAAGAGGTGGATTAGTGAAAAAAGCTCATGAAATTTCAGTTTTATGTGATGCTGAAGTTGCTTTAATTGTTTTCTCTCAAAAGGGAAAAATCTTTGAGTATTCTTCT---GATTCATGT---ATGGAACAAATTCTTGAACGATATGAAAGATACTCATATGCAGAGAGA---CGTTTGCTTGCAAATAATTCT---GAATCA---------CCGGTGCAGGAAAACTGGAGCTTGGAATATACTAAACTCAAGGCTAGGATTGATCTCCTTCAAAGGAACCACAAGCATTATATGGGAGAAGATCTTGATTCAATGAGCTTGAAGGACTTGCAAAACTTGGAACAACAGCTTGATTCTGCTCTTAAGCTAATTCGATCGAGAAAGAACCAACTCATGCATGAATCAATCTCTGAACTGCAGAAAAAGGAAAGAGCTATCCTAGAGGAGAATAACATGCTAACCAAGAAG------------------ATTAAGGAGAAGGATAAG------------------------------ATAGTAGAACAGCAA------------------------------GGTGAATGG---------------------------------CACCAGCAA---------------------------ACTAATCAAGTT---------------------------------------TCTACTTCAACATCT------------TTCCTC------TTACAACCACAT------------------------------------------------------CAA------TGC---CTAAAT---ATGGGAGGT---------AATTAC---CAA---------------------------------GATGAA---------------GTAGCA------GAAGCAAGGAGGAATAAT---------------------GAGCTTGACCTAAATCTTGATTCA------------TTATATCCACTTTACAACATGAATAAACATCTA---------------------------------------------------
MdMADS5    ------------------ATGGGGAGAGGTAGAGTTCAGCTTAAGCGCATAGAGAACAAGATCAACAGGCAGGTGACTTTTTCCAAAAGAAGAACTGGGCTGCTGAAGAAGGCTCATGAGATCTCTGTCTTGTGTGATGCTCAGGTTGCTTTGATTGTCTTCTCCAACAAGGGCAAGCTCTTTGAGTACGCCACA---GATTCATGC---ATGGAGCAAATCCTCGAACGCTATGAAAGATACTCTTACGCCGAAAGA---CAGCTAGTCGAACCAGATTTT---GAGTCA---------CAG------GGTAACTGGACCTTTGAATATTCCAGACTAAAGGCTAAGGCTGAGGTTTTGCAAAGAAACCATAGGCACTATTTGGGAGAAGACCTGGATTCCTTGACTCTCAAGGAAATCCAAAATTTGGAGCAACAGCTTGACACCGCTCTTAAACAAATTCGATTAAGAAAAAACCAACTCATGAATGAATCCATCTCTGAGCTTCAGAGAAAGAGAAAGGCGATACAGGAGGAAAATAACTTGCTAGCAAAGAAG------------------ATAAAGGAGAAGGAGAAG------------------------------GCTGCAGCTCAGCCCCAGGTT------------------------CAAAACTGG---------------------------------GAGCAGCAG---------------------------AACCATGGC------------------------------------------CTTGAC------------------------CTG------CTTCCACAGCCA---------------------------------------------------CTTCCA------TGT---CTAAAC---AATGGGGGG---------ACGCAG---CAA------------------------------GATGAATTC---------------CTTCAA------GTGAGGAGG---AAC------------------------CAGCTGGACCTGACTCTGGAACCA------------TTATATGAATGCCAT---CTCGGATGCTTTGCTGCT------------------------------------------------
NAP1.2     ------------------ATGGGGAGAGGGAAAGTGCAATTAAGGCGTATAGAAAATAAGATTAACAGGCAAGTGACATTTTCAAAGAGGAGAGGAGGTTTAGTGAAGAAAGCACATGAAATTTCAGTGCTTTGTGATGCTGAAGTTGCTTTAATTGTTTTTTCTCATAAGGGAAAGATCTTTGAGTACTCTTCT---GATTCTTGT---ATGGAACAGATTCTTGAACGATATGAGAGATACTCATACACAGAGAGA---CGTTTGCTTGCAAGTAATTCT---GAATCT---------TCGGTGCAGGAAAACTGGAGCCTGGAATATGCTAAACTCAAGGCTAAGATTGATCTCCTACAAAGGAACCACAAGCATTATATGGGAGAAGATCTTGACTCATTGAACCTAAAGGACCTGCAAAACTTGGAACAACAACTTGATACTTCTCTTAAGCTTATTCGATCAAGAAAGAACCAACTCATGCATGAGTCAATCTCTATGCTACAGAAAAAGGAAAAGGCAATCCAGGAGGAGAATAACATGCTATCCAAGAAG------------------ATTAAGGAGAAGGATAAC------------------------------ACAGTAGGGCAGCAA------------------------------GTTGAATGG---------------------------------CATCAGCAA------------------------------AATCAAGTT---------------------------------------CCTACTTCAACATCT------------TTCCTC------CTACAACCACAT------------------------------------------------------CCA------TGC---CTAAAT---ATTGGAGGT---------AATTAC---CAA---------------------------------GAGGAA---------------GCAGAA------GAAGCAAGGAGGAAT------------------------GAGCTTGACCTAAATCTTGATTCC------------TTGTATCCATGCCAT---ATGGGATGCTTTGCCACA------------------------------------------------
NsMADS2    ------------------ATGGGGAGAGGGAAAGTGCAATTAAGGCGTATAGAAAATAAGATTAACAGGCAAGTGACATTTTCAAAGAGGAGAGGAGGTTTAGTGAAGAAAGCACTTGAAATTTCAGTGCTTTGTGATGCTGAAGTTGCTTTAATTGTTTTTTCTCATAAGGGAAAGATCTTTGAGTACTCTTCT---GATTCTTGT---ATGGAACAGATTCTTGAACGATATGAGAGATACTCATACACAGAGAGA---CGTTTGCTTGCAAGTAATTCT---GAATCT---------TCGGTGCAGGAAAACTGGAGCCTGGAATATGCTAAACTCAAGGCTAAGATTGATCTCCAACAAAGGAACCACAAGCATTATATGGGAGAAGATCTTGACTCATTGAGCCTAAAGGACCTGCAAAACTTGGAACAACAACTTGATACTTCTCTTAAGCTTATTCGATCAAGAAAGAACCAACTCATGCATGAGTCAATCTCTATGCTACAGAAAAAGGAAAAGGCAATCCAGGAGGAGAATAACATGCTATCCAAGAAG------------------ATTAAGGAGAAGGATAAC------------------------------ACAGTAGGGCAGCAA------------------------------GTTGAATGG---------------------------------CATCAGCAA------------------------------AATCAAGTT---------------------------------------CCTACTTCGGCATCT------------TTCCTC------CTACAACCACAT------------------------------------------------------CCA------TGC---CTAAAT---ATTGGAGGT---------AATTAC---CAA---------------------------------GAGGAA---------------CGAGAA------GAACGAAGGAGGAAT------------------------GAGCTTGACCTAAATCTTGATTCC------------TTGTATCCATGCCAT---ATGGGATGCTTTGCCACA------------------------------------------------
NtMADS5    ------------------ATGGGGAGAGGGAAAGTACAATTAAGGCGTATAGAAAATAAGATTAACAGGCAAGTAACGTTTTCAAAGAGGAGGGGAGGTTTAGCGAAGAAAGCACATGAAATCTCAGTGCTTTGTGACGCTGAAGTTGCTTTGATTGTTTTTTCACATAAGGGAAAAATCTTTGAGTACTCTTCT---GATTCTTGT---ATGGAACAGATTCTTGAACGATATGAGAGATACTCATACGCAGAGAGA---CGCTTGCTTTCAAGTAATTCT---GAATCT---------TCGGTGCAGGAAAATTGGAGTCTGGAATATGCTAAACTCAAGGCTAAGATTGATCTCCTACAAAGGAACCACAAGCATTATATGGGAGAAGATCTTGACTCATTGAACCTAAAGGACCTGCAAAACTTGGAACAACAACTTGATACTTCTCTTAAGCTTATTCGATCAAGAAAGAACCAACTCATGCATGAGTCAATCTCTATGCTACAGAAAAAGGAAAAGGCAATCCAGGAGGAGAATAACATGCTATCCAAGAAG------------------ATTAAGGAGAAGGATAAG------------------------------ACAGTAGGGAAGCAA------------------------------GCTGAATGG---------------------------------CATCAGCAA------------------------------AATCAAGTT---------------------------------------CCAAATTCAGCATCT------------TTCCTC------CTACAACCACAT------------------------------------------------------CCT------TGC---CTAAAT---ATTGGAGGT---------AATTAC---CAA---------------------------------GAGGAA---------------GCAGAA------GAAGCAAGGAGGAAT------------------------GAGCTTGACCTAAATCTTGATTCC------------TTGTACCCATGCCAT---ATGGGATGCTTTGCCACA------------------------------------------------
PeaM4      ------------------ATGGGAAGAGGTAGGGTTCAGTTGAAGAGGATAGAAAACAAGATCAATCGTCAGGTTACTTTCTCTAAAAGGAGAGCTGGACTTCTCAAGAAAGCTCATGAGATCTCTGTTCTTTGTGATGCTGAAGTTGCTTTGATTGTTTTCTCCCACAAAGGAAAACTCTTTGAATATGCCACT---GATTCTTGC---ATGGAGAAGATTCTGGAGCGCTATGAAAGGTATTCATATGCAGAGAGA---CAACTAGTTGCAAATGATTCT---GAGTCA---------CAG------GGAAATTGGACCATTGAGTATACAAGACTGAAGGCAAAGATTGATCTTTTGCAAAGAAACTATAGGCATTACATGGGAGAAGATTTGGGTACAATGAGCCTCAAAGAGCTTCAGAGTTTGGAACAGCAGTTAGATACTGCTCTCAAACTCATTCGTACACGCAGAAACCAACTCATGTACGAGTCCATTTCAGAGCTTCAGAAAAAGGAGAAAGTGATTCAGGAGCAGAATAACATGCTTGCGAAAAAG------------------ATCAAGGAGAAAGAAAAG---------------------------------ATTGCAGCTGAGCAGCAG------------------------GTACAATGG---------------------------------GAGCACCCA---------------------------AACCACCATGGA---------------------------------------GTCAATCCAAAT---------------TACTTA------CTACACCAGCAA---------------------------------------------------CTTCCA------AGC---TTGAAC---ATGGGTGGT---------AATTAC---CGT------------------------------GAGGAAGCA---------------CCAGAA------ATGGGGAGG---AAT------------------------GAGCTTGACTTGACCCTTGAACCA------------CTGTATACCTGCCAC---CTTGGATGCTTT------------------------------------------------------
PtMADSf    ---------------------------------------------------GAGAATAAGATCAATCGGCAGGTGACATTTTCCAAAAGAAGAGCTGGATTGTTGAAGAAAGCTCATGAAATCTCAGTCCTATGTGATGCCGAGGTTGCCTTGATCGTCTTCTGTCATAAAGGGAAGCTCTTTGAATATTCCACC---AATGCTTGC---ATGGAAAAGATACTTGAACGCCATGAGAGGTATCCTTATGCAGAGAGG---CAATTAGTCGCAACTGATCTT---GATTCG---------CAG------GGGAACTGGACCCTAGAGTATAACAGGCTCAAGGAAAAGGTTGAACTTCTACAGAGAAACCACAGGCACTATTTGGGGGAAGATCTGGACTCCGTGAGTCTCAAAGAGCTTCAAAACTTGGAGAAACAGATTGATACCGCCCTTGAACTCATTCGGGAAAGAAAAAACCATCTGATGTATCAGTCGATTTCTGAGCTGCAGATAAAGGAGAAGGCAATTAAAGAGCAAAATAACATGTTGGTGAAGCAG------------------ATCAAGGAGAAGGAGAAA------------------------------GCACTGGCACAGCCG------------------------------GCACTCTGG---------------------------------GATCAGCAA---------------------------GATCATGGC------------------------CCTAAT------------GCTTCCTCA------------------TTCCTT------TTACCACAACCGCCA------------------------------------------------CTGCCT------TGT---TTAAAC---ATCAGT---------------TAC---CAG------------------------------GAAGAAGAT---------------CCAATA------GCGAGGAGG---AAT------------------------GAACTTGACCTCACGCTGGAACCA------------ATTTATTCGTGTCAC---CTTGGATGCTTTGGAACA------------------------------------------------
SaMADSC    ------------------ATGGGAAGGGGTAGGGTTCAATTGAAGAGGATAGAGAATAAGATCAATAGACAAGTGACATTCTCTAAAAGAAGAGCTGGTCTTCTGAAGAAAGCTCATGAGATCTCTGTTCTATGTGATGCTGAAGTTGCCCTTGTTGTCTTCTCCCATAAGGGGAAACTCTTTGAATACTCCACT---GATTCTTGT---ATGGAGAAGATACTTGAACGCTATGAGAGGTACTCTTACGCAGAGAGA---CAGCTTATTGCACCTGAGTCC---GACGTC---------AAT------ACGAACTGGTCGATGGAGTATAACAGGCTTAAGGCCAAGATTGAGCTTCTGGAGAGAAACCAGAGGCACTATCTTGGGGAAGACTTGCAAGCAATGAGCTCTAAGGAGCTCCAGAATCTGGAGCAGCAGCTTGACACTGCTCTTAAGCACATCCGCTCTAGAAAAAACCAACTTATGCACGACTCCATCAATGAGCTCCAAAGAAAGGAGAAGGCCATACAGGAACAAAACAGCATGCTTTCCAAACAG------------------ATCAAGGAGAGGGAAAAG------------------------------ATTCTTAGGGCACAACAA---------------------------GAGCAATGG---------------------------------GACCAGCAA---------------------------AACCATGGCCACAATATGCCTCCTCCTCCTCCCCCGCAG------CAAATCCAGCATCCA------------------TACATG------CTCTCTCATCAGCCA------------------------------------------------TCTCCT------TTT---CTCAAC---ATGGGTGGC---------CTGTAT---CAA------------------------------GAAGAAGAT---------------CCAATG------GAAATGAGGAGGAAC------------------------GACCTTGATCTGTCTCTTGAACCT------------GTTTACAACTGCAAC---CTTGGCTGCTTTGCCGCA------------------------------------------------
SLM4       ------------------ATGGGGAGAGGAAGGGTTCAACTAAAGATGATAGAAAACAAGATCAATAGACAAGTAACATTCTCAAAGAGAAGAAGTGGAATTATTAAGAAAGCTCATGAAATTTCTGTTCTTTGTGATGCTGAAGTTGCTCTTATCATTTTTTCTCATCGCGGAAAACTCTTTGATTTCGCTTCC---GATTCTTGC---ATGGAGAAGATTTTAGAAAGGTATGAGAGATATTGTTATGCAGAGAAG---CAACTAGCATCAAATGATCCG---GACGCC---------CAG------GTAAACTGGACATTTGATTATGCCAAACTTAAGGCCAAGCTTGACCTACTACAAAGAAACCATAGGCAGTACCTAGGACAAGATTTGGACGCACTGAATTTGAAAGAACTTCAAAGTCTTGAACAACAACTTGACGTTGGTCTCAAACACATACGATCAAAGAAGAATCAACTAATGCATGACTCCATCTCTGAACTTCAAAAGAAGGAAAGATCAATGGAGGAGCAAAATAAGATGTTGACAAAGAAG------------------ATAAAGGAGAAAGGAAAA---------------------------GCCGCTACCACTGAAACGCAACAA------------------------ATGCAATGG---------------------------------CAGCAGCAG---------------------------CAGCAGAATCATCAA------------------------------GATGTTGCTACTTCATCGGAT------------TACCTA------ATCCACCCTCCC---------------------------------------------------GTCCCT------------TTGAAC---ATGAGC------------AACTCGTATGAA------------------------------AAGGAACAA---------------GGTGGA------GAAGGAAGTAGGAAT------------------------GATCTTAATCTTACGTTGGAGTCA------------AATTGTTGGGCACAT---CATTCGCTATTT------------------------------------------------------
SQUA       ------------------ATGGGGAGAGGGAAAGTACAACTGAAGAGGATAGAGAACAAGATCAATAGACAGGTGACTTTCTCAAAGAGGAGAGGTGGATTGTTGAAAAAAGCTCATGAGCTCTCTGTGCTTTGTGATGCTGAAGTGGCTCTTATTGTCTTCTCTAATAAGGGGAAGCTATTTGAGTATTCTACT---GATTCTTGC---ATGGACAGGATCCTGGAGAAGTATGAAAGGTATTCATTTGCAGAAAGA---CAGTTAGTTTCAAATGAACCT---CAGTCA---------CCT------GCGAATTGGACCCTCGAATACAGCAAACTGAAGGCAAGAATTGAGCTCTTGCAAAGAAACCATAGGCACTATATGGGAGAAGATCTGGACTCCATGAGCCTCAAAGAGATTCAGAGTCTAGAACAACAGCTGGACACTGCTCTTAAGAACATTCGGACCAGAAAAAACCAGCTCTTGTACGATTCAATCTCTGAATTGCAGCATAAGGAGAAGGCAATACAAGAGCAAAACACCATGCTGGCAAAGAAG------------------ATCAAAGAGAAGGAGAAGGAA------------------------------ATTGCACAACAG------------------------------CCACAGTGG---------------------------------GAGCATCAT---------------------------CGCCACCACACTAATGCATCGATTATGCCA---CCG---------------CCACCACAA------------------TATTCC------ATGGCACCTCAA---------------------------------------------------TTCCCC------TGC---ATAAAT---GTCGGAAAC---------ACATATGAAGGAGAA---------------------------GGAGCAAAT---------------------------GAGGATAGAAGAAAT------------------------GAGCTTGACCTCACTCTTGATTCA------------CTCTATTCATGCCAT---CTTGGATGCTTTGCTGCA------------------------------------------------
AP2L       ------------------ATGGGGAGGGGGAGGGTGCAGCTGAAGAGGATAGAGAACAAGATAAACAGGCAAGTGACGTTCTCGAAGCGGAGATGCGGGCTGCTGAAGAAGGCCCACGAGATCTCCGTCCTCTGCGACGCCGACGTCGCCCTCATCGTCTTCTCCACCAAGGGCAAGCTCTTCGAGTACGCCACC---GACTGTTGC---ATGGAGAGGATCCTCGAGCGTTATGAGAGATATTCATATGCAGAGAGC---CAGGTTCTC---ACAAACAATGCCGAAACC---------AATGGG------AACTGGACTTTGGAACATGCAAAACTCAAGGCCAGGATGGAGATTCTGCAGAAAAATCAAAAGAATCTGATGGGAGAAGAACTCGATTCTCTAAGCCTCAAAGAGCTTCAGAATTTGGAGCATCAGCTTGACACTGCTCTTAAGAACATTCGGTCTAGAAAGATTCAACTCATGTGTGAATCCATCTCTGAGCTTCAGAGAAAGGATAAGGCGCTGCAAGAACAAAACAACATGCTGGCAAAGAAG------------------GTGAAAGAGAAGGAGAAGGCA------------------------------CTGGCACAGCAA------------------------------ACTCAATGG---------------------------------GACAACCCG---------------------------CAA---GATGAT------------------------------------GGCCTCACCTCTTCCTCG------------GTTATT------CTCTCTCAATCT---------------------------------------------------TTGCAG------CCT---CTCAAC---ATTGGG---GGTCCT------TACCATCCGAGTGGA---------------------ATTGAGGAGGGA---------------GCGGCC---------CTCGGTCCACCT---------------------------CAACATCGTAATGCCACC---------------CTTTTTCCTTCATGGATGCTTAGCCACCTCCAAGAA------------------------------------------------
AtFL       ------------------ATGGGAAGAGGAAGGGTTCAGCTACGGCGGATCGAGAATAAGATAAGGAGACAAGTGACATTTTCAAAGCGAAGGACCGGTTTGGTAAAGAAAGCTCAAGAGATCTCAGTGTTATGTGATGCTGAAGTTGCTTTGATTGTTTTCTCCCCCAAAGGCAAACTCTTTGAGTACTCTGCT---GGTTCCAGC---ATGGAGAGAATTCTTGATCGATATGAGAGGTCTGCCTACGCCGGTCAA---GATATTCCTACACCAAAT---TTGGATTCA---------CAG------GGAGAGTGCTCAACAGAATGTTCAAAGCTCTTGAGGATGATTGATGTCCTGCAAAGAAGCCTGAGGCACTTAAGAGGAGAAGAGGTGGATGGTCTAAGTATCAGAGACCTTCAAGGTGTGGAGATGCAACTTGATACTGCCCTCAAGAAAACTCGCTCTAGAAAGAACCAGCTCATGGTAGAGTCCATAGCACAGCTTCAGAAAAAGGAGAAGGAACTAAAAGAACTGAAGAAACAGCTAACAAAGAAG------------------GTGAAAGCTGGTGAAAGGGAA---------------------------GACTTTCAAACGCAAAAC---------------------------CTCAGCCAT---------------------------------GACTTAGCC---------------------------TCCTTGGCAACACCGCCATTTGAATCA------------------------CCCCATGAGCTTCGC------------CGGACA------ATATCTCCTCCT---------------------------------------------------CCTCCT------CCT---TTATCT---TCGGGGGAT---------ACATCA---CAA------------------------------AGGGATGGA---------------GTTGGA------GAAGTAGCTGCCGGA------------------------------ACCCTAATTCGAAGGACGAAT---------GCAACGTTGCCTCATTGGATGCCCCAGCTCACCGGAGAA---------------------------------------------
BpMADS4    ------------------ATGGGGCGAGGTAGGGTTCAGCTTAAGCGAATCGAGAACAAGATCAGCCGGCAAGTGACGTTCTCCAAGCGCCGGACTGGGTTGCTCAAGAAAGCTCATGAGATCTCGGTGCTTTGCGATGCCGAAGTTGCTTTGATTGTCTTCTCCACCAAAGGGAAGCTCTTTGAGTTTTCCTCC---GATTCCAGC---ATGGACAGGATTCTGGAACGATATGAAAGGTACTCATATGCCGACCGA---CACCTTATGGCAACTGAA---TCGGAGTCA---------CAGGGA------AGCTGGTCTCTGGAATTCCCCAAGCTTTCGGCTAGAATTGAAGTTTTAGAAAGGAACATAAGGAACCTCTTGGGAGAAGATCTGGACCCCTTAAGTTTGAGAGAGCTTCAAAATATGGAGCAACAGCTTGATACAGGTCTGAAACGCCTACGAACAAGAAAGAACCAAGTTATGCATGAATCCATTATGGAGCTGCAGAAGAAGGAAAAAGCCTTGCAGGAGCAAAACAACTTGCTATCGAAAAAG------------------ATCAAGGAAAATGAGAAAGCA------------------------------GTGGCCGAGCAT------------------------------GCACACCTA---------------------------------GAGCAACCA---------------------------AGC------ATA------------------------------------GGCCAAAACTTATCC---------ACC---TTCATG------CTATCCCTACCACAACAGCCACAGCCACAGCCACAGCTGCAGCCACAGCCTCCGACGCTACCACTTCCT------TCT---CTAACT---ATTGGAGGT---------ACTTTCCAGGCAGGA------------------------------GCAGGAGAT------------GAGGATGCT---GGAGCCCAGACTCGG---------------------------CCTAGT---GCCAATAGG---------------CTCATGCCACCTTGGATGCTTAGCCATATAAATGGA------------------------------------------------
BpMADS5    ------------------ATGGGGAGAGGAAGGGTTCAGTTGAAAAGGATCGAGAACAAGATCAACAGGCAGGTCACTTTCTCCAAGAGACGGTCAGGTTTGCTGAAGAAAGCCCATGAGATCTCTGTGCTTTGTGATGCTGAGGTGGCCTTGATTGTCTTCTCCACCAAAGGGAAGCTCTTTGAGTATTCTACT---GATTCTTGT---ATGGAAAGGATCCTTGAACGGTATGAGAGATATTCATATGCAGACAGG---CAGCTTCTT---GCAAATGATCTTGAACAA---------AATGGA------AGCTGGACTCTGGAACATGCAAAGCTCAAGGCTAGGATTGAGGTTTTGCAAAGAAATCAGAAGCATTTCGTGGGAGAAGATCTCGATTCCTTGAGTCTTAAAGAGCTTCAAAATTTGGAGCAACAGCTTGATTCTGCTCTCAAACACATCAGGTCAAGAAAGAACCAACTTATGTACGAATCGATTTCAGAGCTTCAGAGAAAGGATAAGGCATTGCAGGAGCAAAACAACGTGCTTGCAAAGAAG------------------GTGAAGGAAAAGGAAAAGGAA------------------------------TTAGCCCAACAG------------------------------GCGCAGTGG---------------------------------GAGCAG------------------------------CAG---AGTCAT------------------------------------ACCCTTGATTCAGTACCC------------TCTCTC------CTTCCACAGCCG---------------------------------------------------TTGCAA------TCGTCGTTGAAC---ATTGGC---GGGTCT------CAGCAAGCAAGAGGC---------------------AATGGAAGAGTG---------------GACGAA---------GGAACTCCA------------------------------CCTCATCGAGCCAATGCA---------------CTCCTGCCCCCTTGGATGCTTCGCCATCTTAATCAA------------------------------------------------
CaMADS6    ------------------ATGGGAAGAGGAAGAGTTCAATTGAGGAGGATTGAAAATAAGATAAATAGGCAAGTGACTTTTTCGAAGAGGCGATCTGGTTTGTTGAAGAAAGCTCATGAGATCTCTGTCCTTTGTGATGCTGAAGTTGGCTTGCATTGTTTTTCTTCTAAAGGGAAACTATTTGAGTATTCTACT---GACTCTTGC---ATGGAAAGGATTCTTGAGAGGTATGAAAGGTACTCATATGCTGAGAGG---CAGCTTAAT---GCAACTGATGTCGAAACC---------CCGGGG------AGTTGGACTTTGGAACATGCTAAGCTTAAGGCCAGGCTTGAGGTTTTGCAAAGAAACCAAAGGCATTATGCGGGAGAAGACTTGGACTCATTGAGTATGAAAGAGCTTCAGAATCTGGAGCAGCAACTCGATTCTGCTCTTAAGCACATTCGATCAAGAAAGAACCAATTGATGCATGAATCCATTTCTGAGCTGCAAAAGAAGGACAAGGCATTGCAAGAACAAAACAACAATCTTTCAAAGCAG------------------ATGAAGGAAAGGGAGAAACAG------------------------------CTGGCCCAGCAGCAT---------------------------ACTCCGTGG---------------------------------GAGCAACAG---------------------------AAC---CATGAC------------------------------------CATCTCAACTCATCTTCA------------TTTGGT------CTGCCACATCCC---------------------------------------------------TTTAAC------AAC---AATCAC---CTAGGGGAA---------GTATATCCAACTGCAGGA------------------GACAATGGAGAAGTT---------------GAAGGA------------TCATCGCGG---------------------------CAGCAACAACAAAACGCTGCT------------GTGATGCCGCCATGGATGCTTCGCCATCTCAACGGA------------------------------------------------
DEFH28     ------------------ATGGGGAGAGGTAGGGTTCAGCTGAAACGGATCGAGAACAAGATTAGCAGACAAGTTACCTTCTCAAAGAGAAGATCAGGTTTGCTAAAAAAGGCTCATGAGATTTCAGTCTTGTGTGATGCTGAGGTTGCCTTGATTGTTTTTTCCACTAAAGGGAAGCTCTTTGAATACTCAACT---GAATCCAGC---ATGGAAAGAATTCTCGAAAGATACGAACGATATTCATATGCTGAGAAG---AAACTTACTTCTGATTCT---CATGAACCC---------GAGGAA------AATTGGTGTCTTGAGTACCCAAAACTCGTGGCTCGGATTGAACTTCTAGAAAGAAATATAAGGAACTATGTAGGAGAAGATTTAGACCACTTAAGCATGAGAGAGCTTCAGAGTTTGGAGCAACAACTTGACACTGCTCTGAAGCGAACTCGTACGAGGAAGAACCAACTCATGCACGAGTCAATTTCTCAGCTTCAGAAAAAGGAGAGATCACTGCAGGATCAGAACAACATTTTAGCAAAGAAG------------------ATTAAGGACAATGAGAAGCAG------------------------------CAAAATGAGAAG------------------------------CAGCAAGAT---------------------------------GTGCATGAG---------------------------GGC------TTT------------------------------------GCTCAAAGTTCGTCCAGCATT---AAT---ATGCTT------CTTCAGCCTCCGGCAACA---------------------------------CAATTACATGCTGTTCCT------TGT---CTACCA---ATTAGTGGA---------GGGTTTCAGCAGACA------------------------------GTGAGAGTC------------GAAGAAGGC---GGTGATCGAACTCGC---------------------------ATAGCAGATTCCCGCAGC---------------CACATTCCGCCGTGGCTCCTCCAGCATGTGAACCAA------------------------------------------------
EAP1       ------------------ATGGGGAGGGGGAGGCTGCAGCTGAAGAGGATAGAGAACAAGATCAACCGACAAATCACCTTCTCCAAGAGGAGGGCGGGTCTGCTCAAGAAGGCCCACGAGATCTCCGTCCTCTGCGACGCCGAGGTCGCCCTCATCGTCTTCTCCGCCAAGGGCAAGCTCTTCGAGTACTCCACC---GATTCCTGC---ATGGAGAGAATTCTCGAACGCTATGAAAGATACTCATATGCGGAGCAC---CAAGTTCTT---GCAAGCGAGACGGAATCG---------ATTGGT------AGCTGGACTTTGGAGCATGCTAAGCTCAAGGCCAGACTTGAAGTTTTACACAGAAATTATAGGCATTTCATGGGAGAAGATCTTGATTCTTTGAGTCTCAAGGACCTCCAAAATTTGGAGCAGCAACTGGAGTCTGCTCTTAAACACATAAGATCGAGAAAGAATCAGCTCATGCATGAATCAATCTCAGTGCTTCAGAAAAAGGATAGGGCATTGCAGGAGCAAAATAACCTGCTTACAAAGAAA------------------ATAAAGGAGAAGGAGAGGGCA------------------------------CTAGCACAGCAA------------------------------GCTCAGTGG---------------------------------GAGCAG------------------------------CAA---GACCAT------------------------------------GCCCTTGACTCA---CCT------------GTTGTT------CTACCCCACTAC---------------------------------------------------TTGCCA------TCT---CTCGAC---ATCAAT---GGCTCT------TATCAAGCGAGACAC---------------------AACGGACACGAT---------------GACGGA---------GAGAACCTGACT---------------------------CAGCCTCGGGCTGGTACA---------------CTTCTTCCTCCGTGGATCTCTGCATCTCAATTAAGGCTT---------------------------------------------
EGM3       ------------------ATGGGAAGAGGGAAAGTAGAGCTGAAGAGGATAGAGAACAAAATCAACAGGCAAGTAACATTTGCGAAGAGAAGAAATGGGCTTCTCAAGAAAGCTTATGAGCTCTCTGTTCTCTGTGATGCTGAGGTTGCGCTCATCATTTTCTCCAACCGTGGCAAGCTCTATGAATTCTGCAGC---AGTTCTAGC---ATGATGAAAACAATTGAGAAGTACCAGAAGTGCAGCTATGGTTCACTT---GAGACCAAC---TGCTCCATCAATGAGATG------------CAG------AACAGCTACCAGGATTATTTGAAGCTAAAAGCAAGAGTGGAGGTCCTCCAACGATCTCAGAGAAACCCTCCTTGGGAAGAGTTGGGTCCCCTAAACTCGAAGGAGCTGGAGCAACTTGAGCACCAGTTGGAGAATTCTCTGAAGCAAATTCGGTCTGCAAAGACCCAATTCATGTTTGATCAACTGGNTCATCTTCAGCACAAGGAACAAATGCTGGTTGAAGCTAACAGAGAATTATGGAAGAAG------------------TTGGAAGAGAGCAAT---ACAAGAATC---------------------CCTCTCCGCCTTGGA------------------------------------TGGGAAGCT---------------------------GAGGATCAC------AAT------------AACATTTCATACAGC---CGC---------------------------------CTTCCCACGCAGTCGCAA---------GGATTGATC------TTCCAGCCCTTAGGC------------------------------------------------GGCAAC---CCGACA---TTGCAG---ATCGGG---------------TACAAT---CCTGCAGGC------------------TCG---AATGAATTGAAT---------GTTTCGGCT------GCCGACCAACAT---------------------------CCCAAC---GGATTC---------------------ATTCCCGGATGGATGCTC---------------------------------------------------------------
FBP26      ------------------ATGGGGAGAGGAAGAGTGCAACTCAAGAGAATTGAAAACAAAATCAATCGACAAGTTACGTTTTCGAAACGACGATCTGGGTTGTTGAGGAAAGCTCATGAGATTTCTGTGCTTTGTGATGCTGAAGTTGGACTAATTGTTTTCTCCACTAAAGGCAAACTCTTTGAGTATTCTACT---GATTCTTGC---ATGGAAAGGATTCTTGAAAGGTATGAAAGATACTCATATGCTGAGAGG---CAGCTTAGTGGCGCCACTGATAATGATACT---------CCGGGG------AGCTGGACTCTGGAACATGCTAAGCTTAAGGCCAGGCTTGAAGTTTTGCAAAGAAACCAAAAGCATTATGCGGGAGAAGACTTGGATTCCTTAAGCATGAAAGAGCTTCAAAATTTGGAGCAGCAGCTCGATTCTGCTCTTAAACAGATTCGATCAAGAAAGAACCAATTGATGCATGAGTCTATTTCTGAGCTGCAAAAGAAGGACAAGGCATTGCAAGAGCAAAACAACAAGCTCTCGAAGCAG------------------GTGAAGGAAAGGGAGAAAGAG------------------------------CTAGCCCAGCAG------------------------------AGTCAGTGG---------------------------------GAACCACAG---------------------------AGT---CACGAT---------------------------------------CTCAACTCATCTTCA------------TTCGTT------TTGTCACAGCCC---------------------------------------------------TTGAAC------TCT---CTTCAC---CTTGGGGAA---------GCATACCCTAGTGCAGGA------------------GACAATGGAGAAGTT---------------GAAGGG------------TCTTCAAGG---------------------------CAGCAACCACCAAAC---ACT------------GTGATGCCCCCATGGATGCTTCGCCATCTCAATGGC------------------------------------------------
MdMADS2    ------------------ATGGGGAGGGGAAGGGTGCAGCTGAAGAGAATTGAGAACAAGATCAACAGGCAGGTGACCTTCTCAAAGAGAAGGTCGGGGCTGATGAAGAAAGCTCATGAGATTTCTGTGCTTTGTGATGCTGAGGTTGCTTTGATTATCTTCTCCACCAAGGGCAAGCTCTTTGAGTACTCCAAT---GATTCCTGC---ATGGAAAGGATCCTGGAAAGGTACGAAAGATACTCATATACAGAGAGG---CAGCTTCTT---GCAAATGATAATGAATCC---------ACTGGA------AGCTGGACTCTGGAACATGCAAAGCTCAAGGCTAGGGTGGAGGTTTTACAAAGAAATCAAAGACACTATATGGGAGAAGATCTCCAATCCTTAAGTCTCAAAGAGCTTCAAAATTTAGAGCAACAGCTTGATTCTGCACTGAAGCACATAAGGTCAAGAAAGAACCAAGTTATGTACGAATCGATTTCTGAGCTCCAGAAGAAGGATAAGGCATTGCAGGAGCAAAACAACTTGCTGGCAAAGAAG------------------GTGAAGGAGAAGGAGAACGCA------------------------------GTAGCTCAACAG------------------------------GCCCAATTG---------------------------------GAGCATGTG---------------------------CAG---GAGCAG------------------------------------AGGTTGAACTCCTCTTCC------------TCCCTT------CTTCCACGGGCA---------------------------------------------------TTGCAG------TCC---TTGAAT---TTCGGCAGCGGGTCCAATTACCAGGCCATTAGATCAAGTGAAGGAATACCAGGAGATAATCAGCAGTAT---------------GGAGAT---------GAAACCCCAACT---------------------------CCACATAGACCTAACATG---------------CTGCTGCCCGCTTGGATCGTCCGCCACCTTAATGAA------------------------------------------------
MdMADS3    ------------------ATGGGCAGAGGCAGAGTTGAGCTGAAGAGGATAGAGAATAAAATTAACAGGCAAGTGACTTTTGCCAAAAGAAGAAATGGGCTGCTCAAGAAAGCTTATGAGCTCTCAGTTCTCTGCGATGCTGAGGTTGCCCTCATTATTTTCTCTAGCCGTGGCAAGCTCTATGAATTCTGTAGC---AGTTTCAGC---ATGATGAAAACGCTTGAAAAGTACCAAAGTTGCAGTTATGGTTCCCTG---GAAGCCAAC---CTACCAGCCAACGAGACC------------CAG------AACAGCTATCAGGACTATTTGATGTTGAAGGCAAGAGTTGAGGTCCTCCAACAATCTCAAAGAAACCTTCTTGGGGAAGATTTGTCCCACCTGAACACAAAGGAGCTTGAGCATCTTGAGCATCAATTGGAGACCTCTTTGAAGCAAATTAGGTCAAGAAAGACTCAGTTTATTCTCGATCAGCTTTCTGATCTTCAAAACAGGGAACAGATGCTAGTTGAAGCTAACAAAGCCTTGAAGAGGAAG------------------CTGGAAGAAACAAGT---GTGCAAGCT---------------------CCAGAAGGAATGGCA------------------------------------TGGGAAGCT---------------------------GCTGGCCATGGCCCCAAC------------AACATTCAGCAAACT---CGG---------------------------------CTTCCTTCCCACTCAGAA---------GCCTTCTTC------CATCCCTTGGAAGGA------------------------------------------------AACAAC---TCCAGT---TCCCAA---ATTGGA---------------TACACC---CATATGGGT------------------TCAGATAATGAAATGAAT---------GTTGGAAAT------CCGGGCCAGTAT---------------------------GTTAAT---GGATAT---------------------ATTCCTGGGTGGATGCTT---------------------------------------------------------------
MpMADS15   ------------------ATGGGGAGAGGCAGGGTCCAGCTGAAACGGATCGAAAACAAGATAAACAGGCAAGTGACCTTCTCCAAGCGTCGTATGGGCCTCCTCAAGAAAGCTCACGAGATCTCCGTCCTCTGCGACGCTGAGGTCGCTGTCATCGTCTTTTCCACCAAAGGAAAGCTCTACGAATACTCCACT---GATTCCAGA---ATGTCAAGGATACTGGAGCGCTATGAAAGATATTCCTATGCTGAGAGA---GAGCTTGTTTTGTCGGGT---CCTGAATCA---------GAGGGA------AGCTGGTGCCTTGAATATGGCAAGCTTAAGGCTAAGGTGGAATCTTTGCAAAGAAACCTCAGGCATTTTACAGGGGAAGACCTCGACACCTTAAGCCTCAAAGAGCTGCAACAGTTAGAACACCAGCTTGATGCTGCTTTGAAACATATAAGATCAAGAAGACCAATCATGTTGATTCATTGCGGAGCTTCA------AAGAAGGAGAAGTCGCTGAGGGAGCAGAATAACATGCTAGAGAAGGAG------------------ATTCAAGAGAAGGAGAAGGCA------------------------------ATGGCCCAGCAG------------------------------GCTCAGTGG---------------------------------GAGCAGCAA---------------------------------AACCAA------------------------------------TCCCAAAGCTCACATCCT------------TCCTGG------CTAGCAAGCCCT---------------------------------------------------CTCCCC------ACT---CTAAAC---ATTGGC------------ACATAT------CACCAG---------------------GGAAATGAAGTG---------------GAAGAG------GAAGGGGCTCGGCCC---------------------------CCAGCCCGGACCAAC---------------AGCCTCATGCCACCTTGGATGCTACGCCATGTCAATGAA------------------------------------------------
NAP1.1     ------------------ATGGGGAGAGGAAGAGTGCAACTGAAGAGAATTGAGAACAAGATCAATCGACAAGTCACCTTCTCAAAAAGACGATCTGGTTTGCTTAAGAAAGCTCATGAAATCTCTGTGCTTTGTGATGCTGAGGTTGGTTTAATTGTTTTTTCTACTAAAGGCAAACTCTTTGAGTATTCCACT---GATTCTTGC---ATGGAAAGGATTCTTGAAAGGTATGAAAGGTACTCATATGCTGAGAGG---CAGCTTACT---GCTACTGATCATGAAACC---------CCGGGG------AGCTGGACTTTGGAACATGCTAAGCTTAAGGGCAGACTTGAAGTTTTGCAAAGAAACCAGGGGCATTATGCAGGAGAAGATTTGGACTCATTATGTATGAAAGAGCTTCAGAATCTTGAGCACCAGCTCGATTCTGCTCTTAAGCACATTCGATCAAGAAAGAATCAATTGATGCATGAATCCATTTCTGAGCTGCAAAAGAAGGACGAGGCATTGCAAGAGCAAAACAACAATCTCTCAAAGCAG------------------GTGAAAGAAGGGGAGAAAGAG------------------------------CTAGCTCAGCAG------------------------------ACTCAGTGG---------------------------------GAGCAACAG---------------------------AGC---CATGAT------------------------------------CATCTCAACTCATCTTCA------------TTCGTT------TTAACACAGCCC---------------------------------------------------TTGAGC------TCT---CTTCAC---CTCGGGGAA---------GCGTACCCGACTGCAGGA------------------GACAACGGAGAATTG---------------GAAGGA------------TCATCGCGG---------------------------CAACAACAACAAAAC---ACT------------GTGATGCCGCCATGGATGCTTCGCCATCTTAATGGC------------------------------------------------
NsMADS1    ------------------ATGGGGAGAGGAAGAGTGCAACTGAAGAGAATTGAGAACAAGATCAATCGACAAGTCACCTTCTCAAAAAGAGCATCTGGTTTGCTTAAGAAAGCTCATGAAATCTCTGTGCTTTGTGATGCTGAGGTTGGTTTAATTGTTTTTTCTACTAAAGGGAAACTCTTTGAGTATTCCACT---GATTCTTGC---ATGGAAAGGATTCTTGAAAGGTATGAAAGGTACTCATATGCTGAGAGG---CAGCTTACT---GCTACTGATGATGAAACC---------CCGGGG------AGCTGGACTTTGGAACATGCTAAGCTTAAGGCCAGACTTGAGGTTTTGCAAAGAAACCAAAGGCATTATGCAGGAGAAGATTTGGACTCATTAAGTATGAAAGAGCTTCAGAATCTTGAGCACCAGCTCGATTCTGCTCTTAAGCACATTCGATCAAGAAAGAATCAATTGATGCATGAATCCATTTCTGAGCTGCAAAAGAAGGACAAGGCATTGCAAGAGCAAAACAACAATCTCTCAAAGCAG------------------GTGAAAGAAAGGGAGAAAGAG------------------------------CTAGCTCAGCAG------------------------------ACTCAATGG---------------------------------GAGCAACAG---------------------------AGC---CATGAT------------------------------------CATCTCAACTCATCTTCA------------TTCGTT------TTAACACAGCCC---------------------------------------------------TTGAGC------TCT---CTTCAC---CTCGGGGAA---------GCGTACCCGACTGCAGGA------------------GACAACGGAGAAGTG---------------GAAGGA------------TCATCGCGG---------------------------CAACAACAACAAAAC---ACT------------GTGATGCCGCCATGGATGCTTCGCCATCTTAATGGC------------------------------------------------
PFG        ------------------ATGGGAAGAGGAAGAGTGCAGATGAAGAGAATTGAGAATAAAATTAATAGACAAGTTACTTTTTCAAAACGTCGATCTGGATTATTGAAGAAAGCTCATGAAATCTCTGTGCTTTGTGATGCTGAAGTTGGTTTAATTGTTTTTTCTACTAAAGGCAAACTCTTTGAGTATGCTACT---GATTCTTGC---ATGGAGAGGATTCTTGAAAGATATGAAAGATACTCATATGCTGAGAGG---CAGCTTGTT---TCTACTGATCATAGCTCC---------CCGGGA------AGCTGGAATCTGGAACATGCAAAACTTAAGGCCAGAATTGAGGTTGTGCAGAGAAACCAAAGGCATTATATGGGAGAAGATTTGGACTCGTTAAGTATGAAAGACCTTCAGAATTTAGAACAACAGCTGGATTCTTCTCTTAAACACATTCGATCAAGAAAGAACCAATTGATGCATGAGTCCATTTCTGAGCTTCAAAAAAAGGACAAATCATTGCAAGAGCAAAACAACCTTCTTTCAAAGAAG------------------GTGAAGGAGAGGGAGAAAGAG------------------------------TTGGCTCAACAA------------------------------ACTCAATGG---------------------------------GAGCAGCAG---------------------------AATAATCATCAT------------------------------------GAGATTAACTCATCATCT---------TCATTTGTT------TTGCCACAGCCA---------------------------------------------------TTGGAC------TCT---CCTCAC---CTAGGGGAA---------GCATACCAGAGCACAGTA------------------GACAATGGAGAAGTA---------------GAAGGA------------GCTTCACAG---------------------------CAGCAACCTGCTAAT------------------ACAATGCCACCATGGATGCTTCGCCATCTTAATGGC------------------------------------------------
POTM1.1    ------------------ATGGGAAGAGGAAGAGTCCAGTTGAAGCGAATAGAGAACAAAATTAACCGTCAAGTGACTTTCTCGAAACGTCGATCTGGTTTGCTGAAGAAAGCTCATGAGATCTCTGTGCTTTGTGATGCTGAGGTTGGTTTGATTGTTTTTTCCACTAAAGGAAAACTCTTTGAATATGCCAAT---GATTCATGC---ATGGAGAGGTTACTTGAAAGATATGAAAGATACTCATTTGCTGAGAGG---CAGCTTGTT---CCTACTGATCATACATCC---------CCGGGA------AGCTGGACTCTGGAACATGCAAAACTTAAGGCCAGACTTGAGGTTCTGCAGAGGAACCAAAAGCATTATGTGGGAGAAGATTTGGAGTCGTTAAATATGAAAGAACTTCAGAATCTTGAACACCAGCTTGATTCTGCTCTTAAACACATTCGATCAAGAAAGAACCAATTGATGCATGAATCCATTTCTGTGCTTCAAAAACAGGACAGAGCATTGCAGGAGCAAAATAACCAGCTTTCCAAGAAG------------------GTGAAGGAGAGGGAGAAAGAG------------------------------GTGGCACAGCAA------------------------------AATCAGTGG---------------------------------GATCAGCAG---------------------------AAC------CAT------------------------------------GAAATCAACTCATCTACA------------TTTGTT------TTGCCACAACAA---------------------------------------------------TTGGAC------TCT---CCTCAC---CTTGGGGAA---------GCATACCAGAATACTAAT------------GTAGTAGATAATGGAGAAGTG---------------GAAGGAGGT---AATTCTTCACAGCAG---------------------------CAAGGTGCAGCTAATAATACT------------GTGATGCCACAATGGATGCTTCGCCATCTTAATGGT------------------------------------------------
SaMADSB    ------------------ATGGGAAGGGGTAGGGTTCAGCTGAAGAGGATAGAAAACAAGATCAATAGGCAAGTTACTTTCTCAAAGAGAAGGTCTGGTTTGCTCAAGAAAGCTCATGAGATCTCTGTTCTCTGCGATGCTGAGGTTGCTCTCGTCATCTTCTCTTCCAAAGGCAAACTCTTCGAATATTCCACC---GACTCTTGC---ATGGAAAAGATACTTGAACGCTATGATCGCTATTTGTATTCAGACAAA---CAACTTGTA---GGCCGAGACATTTCACAG---------AGTGAA------AATTGGGTTCTAGAACATGCTAAGCTCAAGGCAAGAGTTGAGGTACTCGAGAAGAACAAAAGGAATTTTATGGGGGAAGATCTTGATTCGTTGAGCTTAAAGGAGCTCCAAAGCTTGGAGCACCAGCTCCATGCTGCTATCAAGAGCATTAGGTCAAGAAAGAACCAAGCTATGTTCGAATCCATATCAGCGCTCCAGAAGAAGGATAAGGTCTTGCAAGATCACAACAATGCGCTTCTCAAAAAG------------------ATTAAGGAGAGGGAGAAGAAC------------------------------ACGGTTCATCAA------------------------------GAAGTACAA---------------------------------CTAATC------------------------------------CAATGC------------------------------------TCCAACAATTCT---TCA------------ATTCTC------CAGCCCCAATAC---------------------------------------------------TGCTTA------ACCTCCTCCAGA---GATGGC---------------TTTGTGGGTAGAGTT---------------------GAGGGAGAGAAC---------------GAAGGT---------GCATCGTCG------------------------------TTGGCGGAACCAAACTCT---------------CTCCTTCCAGCTTGGATGTTACGCCCT---ACAACGAACGAA------------------------------------------
SCM1       ------------------ATGGGAAGAGGAAGAGTCCAGTTGAAGCGAATAGAGAACAAAATTAACCGTCAAGTGACTTTCTCGAAACGTCGATCTGGTTTGCTGAAGAAAGCTCATGAGATCTCTGTGCTTTGTGATGCTGAGGTTGGTTTGATTGTTTTTTCCACTAAAGGAAAACTCTTTGAATATGCAACT---GATTCATGC---ATGGAGAGGTTACTTGAAAGATATGAAAGATACTCATTTGCTGAGAAG---CAGCTTGTT---CCTACTGATCATACATCC---------CCGGGA------AGCTGGACTCTTGAAAATGCAAAACTTAAGGCCAGACTTGAGGTTCTGCAGAGGAACGAAAAGCTTTATGTGGGAGAAGATTTGGAGTCGTTAAATATGAAAGAACTTCAGAATCTTGAACACCAGCTTGCTTCTGCTCTTAAACACATTCGATCAAGAAAGAACCAATTGATGCATGAGTCCATTTCTGTGCTTCAAAAACAGGACAGAGCATTGCAGGAGCAAAACAACCAGCTTTCCAAGAAG------------------GTGAAGGAGAGGGAGAAAGAG------------------------------GTGGAACAGCAA------------------------------AATCAGTGG---------------------------------GATCAGCAG---------------------------AAC------CAT------------------------------------GAAATCAACTCATCTACA------------TTTGTT------TTGCCACAACAA---------------------------------------------------TTGGAC------TCT---CCTCAC---CTTGGGGAA---------GCATCCCAGAATACTAAT------------GTAGTAGATAATGGAGAAGTG---------------GAAGGAGGT---AATTCTTCACAGCAN---------------------------CAAGGTGCAGCTAATAATACT------------GTGATGCCACAATGGATGGTTCGCCATCTTAATGGT------------------------------------------------
SLM5       ------------------ATGGGGCGAGGTAGGGTTCAACTGAAGAGGATCGAGAACAAGATCAATCGTCAAGTGACGTTCTCGAAAAGGCGAACCGGTTTGCTTAAGAAAGCTCATGAGATATCTGTGCTATGTGATGCTGATGTTGGTCTTATTGTTTTCTCTACCAAGGGCAAACTCTTTGAGTATGCTACC---GATTCATGC---ATGGAGAAGATACTAGAACGATATGAACGTTACTCATATGCAGAGAGA---CAACTGACT---GCACCTGATCCTGATTCT---------CATGTT------AGCTGGACTTTGGAGCATGCTAAGCTCAAGGCTAGACTTGAAATTCTACAGAAGAATCATAGGCATTATATGGGGGAAGATCTAGATACCTTGAGTTTGAAGGAGCTTCAGAATTTCGAACATCAACTTGACACTGCTCTTAAACACATCCGATCCAAGAAGAACCAGCTCATGTACGAATCAATTCACGAGCTTCAGAAGAAGGACAAAGCATTGCAGGAGCATAACAATACCCTATCAAAGAAG------------------GTGAAGGAGAAGGAGAAGGAGAAGGAAAAGGAA------------AAGGCGATCGCTGATCAACAA---------------------------GCACAATGG---------------------------------GTGCAGCAA---------------------------AAT------CAG------------------------------------GAGCTTAAC---CCTTCA---------GCCTTCTTT------TCTTCTCAGGTT---------------------------------------------------TTGCCT------GCC---CTGAAT---ATCAGAGGC---------AATTATGAAACG------------------------GGCAGCAGTGTAATA---------------GTTAAC------GAAGTAGCACAGACG---------------------------CAAAATAGAAGCAACAGCAGCAACAACAACAGCCTAGTGCCGTCCTGGATGCTTAATCACCTCGCGGAACAG---------------------------------------------
TDR4       ------------------ATGGGAAGAGGAAGAGTCCAGTTGAAGCGAATAGAGAACAAAATTAACCGTCAAGTTACCTTCTCGAAACGTCGATCTGGTTTGCTGAAGAAAGCCCATGAGATCTCTGTGCTTTGTGATGCTGAGGTTGGTTTGATTGTTTTTTCTACTAAAGGAAAACTCTTTGAATATGCCAAC---GATTCCTGC---ATGGAGAGGATACTTGAAAGATATGAAAGATACTCATTTGCTGAGAAA---CAGCTTGTT---CCTACTGATCATACCTCC---------CCGGTA------AGCTGGACCCTTGAACATCGAAAACTTAAGGCCAGACTTGAGGTTCTGCAGAGGAACCAAAAGCATTATGTGGGAGAAGATTTGGAGTCTTTAAGTATGAAGGAACTTCAGAATCTGGAGCACCAGCTTGATTCAGCTCTTAAACACATTCGATCAAGAAAGAATCAATTGATGCATGAGTCCATTTCTGTGCTTCAAAAAAAGGACAGAGCATTGCAGGAGCAAAACAACCAGCTTTCGAAGAAG------------------GTGAAGGAGAGGGAGAAGAGT------------------------------GCACAGCAAATC------------------------------AGT---------------------------------------------------------------------------------------------------------------------------GGAATCAACTCATCTTCA------------TTGTTT------GCACACACTGAC---------------------------------------------------TTC------------------TAC---TTGGGA------------ACATACCAGAGTACTAAT------------GTAATAGATAATGGG------------------------------------AAG---TGGAAG---------------------------GAGGTAGTTCTTCACAGCAGC------------AAGGTGCAGCTAATAATACTG---------------------------------------------------------------
DAL1       ------------------ATGGGGCGGGGTCGAGTCCAGCTGAGGCGAATAGAGAACAAAATAAATCGACAAGTCACGTTTTCGAAGCGCAGGAACGGACTGCTGAAGAAGGCGTACGAGCTCTCGGTGCTGTGCGATGCAGAAGTGGCGCTAATAATTTTCTCCACCAGAGGAAAGCTTTACGAGTTTGCCAGT---TCCAGC------ATGAACAAGACCTTGGAAAGATACGAAAAATGTTCATATGCAATGCAA---GATACTACAGGCGTCTCGGACCGAGAAGCA------------CAG------AATTGGCACCAAGAAGTTACAAAGCTGAAGGGTAAGGTTGAGCTCCTTCAGCGATCACAGAGGCATTTGTTGGGGGAAGATCTTGGTCCACTAAATGTTAAGGAGCTACAACAACTTGAACGTCAACTCGAAGTTGCTCTGGCACATCTTAGGTCAAGAAAAACGCAGGTGATGCTGGACCAGATTGAGGAGCTTCGCCAAAGGGAACGGTTGCTACATGAAGTAAACAAGTCTCTGCAGAAAAAG------------------CTTTCAGAAACAGAGGGAAGAGATGTA---------------------ATAACTGGCATAGAGCAGACTTCTAATACTAATACTGGTACTAACGGGCCTTGGGAT------------------------------TCT---TCTATCACAAAC---------------ACCGCATATGCTCTCTCA------------------------------------CACCCTCAACAAAACTCA---AATGCAAGCCTC------CACCATGTGGACTGT------------------------------------------------GAACCC------ACA---CTGCAG---ATTGGA---------------TATCAGCCTGTG------------------------CCTCCTGAAAGCATCGGCCCTCCTCATCAGCCTCAG------CACAACCAAACG---------------------------CAGAAT---CAATAC---------------------ATGCAAGGGTGGTGGGTT---------------------------------------------------------------
GGM11      ------------------ATGGGGCGAGGCAGAGTCGAGCTGAAACGCATCGAGAATAAGATCAATCGTCAGGTTACGTTTTCCAAACGCCGCAACGGCCTGCTGAAGAAGGCGTACGAGCTCTCCGTGCTATGCGATGCCGAAGTTGCTCTCATCATTTTCTCCAGCCGCGGAAAGCTTTACGAGTTCGGGAGC---GCCGGG------ACTTTGAAGACATTGGAGCGTTACCAAAAATGTTCGTATGCCTTGCAA---GAATCT---AATAACTCAGATCGTGATGCC------------CAG------ACTTGGCATCATGAAGTAAGTAAGCTAAAAACAAAGGTGGAAATTTTACAACGTTCTCAAAGGCATCTTTTAGGTGAAGATCTTGGACCATTAAGCATAAGGGAACTACAAACCCTTGAAAGACAAATTGAGGTAGCACTAACACAAGTTCGAGCAAGAAAGACACAAGTAATGATGGACATGATGGATGATCTAAAGAAAAAGGAGAGGCTTTTGCAAGAAGTTAATAAATCTCTGCGCAAAAAG------------------CTTGACGAAACAGAAGGT---CAAGTT---------------------TACAGTAATGCACAGCTACAAGCT------------GCTCCTCCTCCTGAATGGGAT------------------------------TCTAATGCAATAGCAAAC---------------CCTGTATATGCTCTTCCTCCA---------------------------------ACCCCACAAAAT------------------------------GCTGTTGACTGT------------------------------------------------GAGCCT------ACT---TGCAAA---TTGGGT---------------ATTATGCTCCTG------------------------CTGAGCCAAGCATTCCCAGGCATG------------------ATCATCCTCAGA---------------------------ACAACT---ACATAC---------------------AGGGGTGGGTGGTCTAATCTAATCCCTGATGCAAACAATCAG---------------------------------------
GpMADS3    ------------------ATGGGACGTGGTCGGGTGCAGCTGAGGCGAATCGAGAACAAGATCAATCGGCAAGTGACATTTTCGAAGCGCCGTAATGGCCTGCTCAAGAAGGCGTACGAGCTCTCGGTGCTATGCGACGCCGAGGTCGCGCTCATCATCTTCTCCACCAGAGGAAAGCTCTACGAGTTTGCCAGT---TCCAGC------ATGAGCAAGACTTTAGAGAGATATGAAAAATGTTCATATTCAATGCAA---GAAAAT---GCATCAACGGACAGGGATGCG------------CAG------AACTGGCATCACGAAGTGACAAAGCTCAAAGCTAAACTTGAAAGTCTTCACAAAGCTCAAAGGAATCTCATGGGAGAAGACTTAGGACCTCTCAACATAAAGGAACTCCAGAGCCTGGAACAACAGCTGGAAGTTGCGCTGGGTCATGTTAGGAATAGAAAGACCCAACTCTTGATTCAAACAATTGATGAACTTCGTGACAAGGAACGAACGCTGCAAGAGGTGAATAAATCTCTACAGAAGAAG------------------CTGAGCGAAACAGAAGGAAGAAATGTT---------------------ATACCAGCTCTGCCACATGCTACC---------ACTGGTAGT---GGTGAGTGGGAA------------------------------TCT---TCCACACTTACA---------------ACAACCTATGCTCTTCAA------------------------------------ACTCAGCAACCT------------TCCGGCATT------CACCATGTTGACTGC------------------------------------------------GAACCA------ACA---TTGCAT---ATTGGGCCGTAC---------CACCAAGCTGTG------------------------CATCATGAAGCCATCCCTGGCCCA---CCAGCAACT------CACAGTGAGCCA---------------------------CACAAT---CAATAC---------------------ATT------TGGTGGGTT---------------------------------------------------------------
PradMADS2  ------------------ATGGGGCGAGGGCGCGTCGAGCTGAAGCGGATCGAGAATAAGATTAACCGCCAGGTCACGTTTTCGAAACGCCGGAATGGTCTGCTGAAAAAGGCGTATGAACTTTCAGTGTTATGTGATGCAGAGGTAGCACTGATAATATTCTCAAGCAGAGGAAAACTCTATGAGTTCGGAAGC---GCCGGG------ATGCTCAAGACTCTGGAGCGATATCAAAAATGTTCATACGTATTGCAA---GACGCG---ACTGTATCGGACCGGGAGGCG------------CAG------AATTGGCATCAAGAGGTTGGCAAATTAAAAGCCAGAGTTGAACTTTTACAACGATCACAAAGGCACTTATTAGGTGAAGACCTGGGCCCCTTGAGTATTAAGGAGCTGCAACAACTGGAACGTCAACTTGAGGTTGCACTGACACATGTTAGGTCAAGAAAGACTCAAGTCATGTTGGAAATGATGGATGAACTACGCAGAAAGGAGCGAATTTTACAAGAAGTAAACAAATCTCTGCGCAAGAAG------------------TTGCAGGAGGCCGAGGGA---CAGGCA---------------------TTCAATGCCATGCAA---------------------CCTCCCCCTCATGCATGGGAT------------------------------TCGCATGCAGTAGCAAAT---------------AATGCATATGCTATGCAA------------------------------------CATCCATCAAAT------------------------------GCTGTGGATTGT------------------------------------------------GAGCCC------ACA---TTGCAG---ATTGGA---------------TACCAATATGCC------------------------CCTCCTGAGTCAAGCATGCCTAGG------------------CATGAACAAGCA---------------------------CAAAAC---AATTAC---------------------ATGCAAGGCTGGATGGTA---------------------------------------------------------------
PrMADS1    ------------------ATGGGGCGAGGGCGCGTCGAGCTGAAGCGGATCGAGAATAAGATTAACCGTCAGGTCACGTTTTCGAAACGCCGGAATGGTCTGCTGAAAAAGGCGTATGAACTTTCAGTGTTATGTGATGCAGAGGTAGCACTGATAATATTCTCAAGCAGAGGAAAACTCTATGAGTTCGGAAGC---GCCGGG------ATGCTCAAGACTCTGGAGCGGTATCAAAAATGTTCATACGTATTGCAA---GACGCG---ACTGTATCGGATCGGGAGGCA------------CAG------AATTGGCATCAAGAGGTTGGCAAATTAAAAGCCAGAGTTGAACTTTTACAACGATCACAAAGGCACTTATTAGGCGAAGACCTAGGTCCCCTGAGTATTAAGGAGCTGCAACAACTGGAACGTCAACTTGAGGTTGCACTGACACATGTTAGGTCAAGAAAGACTCAAGTCATGTTGGAAATGATGGATGAACTACGAAGAAAGGAGCGCATTTTACAAGAAGTAAACAAATCTCTGCGCAAGAAG------------------TTGCAGGAGGCCGAGGGA---CAGGCA---------------------TTCAATGCCATGCAA---------------------CCTCCCCCTCATGCATGGGAT------------------------------TCGCATGCAGTAGCAAAT---------------AATGCATATGCTATGCAA------------------------------------CATCCATCAAAT------------------------------GCTGTGGATTGT------------------------------------------------GAGCCC------ACA---TTGCAG---ACTGGA---------------TACCAATATGCC------------------------CCTCCTGAGTCAAGCATGCCTAGG------------------CACGAGCAAGCA---------------------------CAAAAC---AATTAC---------------------ATGCAAGGCTGGATGGTA---------------------------------------------------------------
PrADMADS3  ------------------ATGGGGCGGGGTCGGGTTCAGCTGAGGCGAATAGAAAACAAAATAAATCGACAAGTCACGTTTTCGAAGCGCCGGAACGGACTGCTGAAGAAGGCGTACGAGCTATCAGTGCTGTGCGATGCCGAAGTGGCGCTAATAATTTTCTCTACCAGAGGAAAGCTTTACGAGTTTGCCAGT---TCCAGC------ATGAACAAGACGTTGGAAAGATACGAAAAATGTTCATATGCAATGCAA---GATACCACAGGCGTTTCGGACCGGGAAGCA------------CAG------AATTGGCACCAAGAAGTTACAAAGTTGAAGGGTAAGGTTGAGCTCCTGCAGCGATCACAAAGGCATTTGTTGGGGGAAGATCTGGGTCCGTTAAATGTTAAGGAGCTACAGCAGCTTGAACGTCAGCTGGAGGTTGCTCTGACACATCTTAGGTCAAGGAAAACGCAGGTAATGCTGGACCAGATTGAGGAACTTCGCCAAAGGGAACGGTTGCTACATGAAGTAAACAAGTCTCTGCAGAAAAAG------------------CTTTCCGAAACAGAGGGAAGAGATGTA---------------------ATAACTGGCATAGAGCAAACTTCTAATACTAATACTGGTACTAACGGTCCTTGGGAT------------------------------TCT---TCTATCACAAAC---------------ACTGCGTATGCTCTCTCA------------------------------------CACCCTCAACAAGATTCA---AATTCAAGCCTC------CACCATGTGGACTGT------------------------------------------------GAACCC------ACG---CTACAG---ATTGGT---------------TATCAGCCTGTG------------------------GCTCCTGAAAGCATCGTCCCTCCTCATCAGCCGCCG------CACAACCAAACG---------------------------CCGAAC---CAATAC---------------------ATGCAAGGATGGTGGGTT---------------------------------------------------------------
DoMADS2    ------------------ATGGGTCGTGGCAGGGTGCAGCTGAAGCGAATCGAGAATAAAATAAACCGGCAGGTGACGTTCTCGAAGCGGAGATCTGGTTTGCTTAAGAAGGCGCACGAGATCTCCGTGCTCTGTGACGCTGAAGTTGCTCTGATCGTTTTTTCCAATAAGGGAAAGCTTTATGAGTATTCCACC---GATTCCAGC---ATGGAGAAAATTCTTGAACGGTATGAGCGTTATTCATATGCTGAAAGA---GCATTATTTTCCAATGAGGCC---AACCCC---------CAGGCT------GATTGGCGCCTTGAATATAATAAACTGAAGGCAAGGGTTGAAAGCTTACAGAAGAGCCAAAGGCACCTTATGGGGGAGCAACTTGACTCCTTGAGCATTAAAGAACTCCAACGTCTAGAGCAACAGCTTGAAAGTTCCTTGAAGTTTATACGATCCAGAAAGACACAGCTCATACTACATTCAATTTCCGAGCTACAAAAGATGGAAAAAATATTGCTGGAGCAAAACAAGACCTTAGAGAAGGAG------------------ATTATAGCTAAAGAGAAAGCCAAAGCTTTG------------------------GTGCAGCAT------------------------------GCCCCATGG---------------------------------GAGAAGCAA---------------------------AACCAGTCC---------------------------------------------CAATATAGCTCTGCA---CTCCCGCCTGTG------ATTTCG---GAT------------------------------------------------TCTGTCCCA------ACT---CCCACC---AGCAGAACG------------TTTCAAGCCAGAGCC------------------------------------------------AATGAA------GAAGAATCACCTCAGCCA---------------------CAGTTAAGAGTAAGCAACACTCTG---------------CTGCCCCCATGGATGCTCAGTCATATGAATGGACAA---------------------------------------------
HvMADS3    ------------------ATGGGGCGCGGGCCGGTGCAGCTGCGGCGGATCGAGAACAAGATAAACCGGCAGGTGACCTTCTCCAAGCGGCGCAGCGGGCTGCTTAAGAAGGCGCACGAGATCTCCGTGCTCTGCGACGCCGAGGTCGCGCTCATCGTCTTCTCCACCAAGGGCAAGCTATACGAGTACTCCAGCCAGGACAGTAGC---ATGGATGTGATTCTTGAACGTTACCAACGTTACTCATTTGAAGAAAGA---GCTGTACTGGATCCAAGTACTGGAGACCAG---------GCA---------AATTGGGGAGACGAATATGGAAGTTTGAAGATAAAACTCGATGCACTCCAGAAGAGTCAAAGGCAACTCTTAGGTGAACAATTGGACCCACTCACCACAAAAGAACTTCAACAGTTGGAACAACAGCTTGATAGTTCTTTGAAGCACATAAGGTCAAGAAAGAATCAACTTCTCTTTGAGTCAATATCTGAGCTTCAAAAGAAGGAGAAATCATTAAAAGATCAGAATGGCGTCCTGCAGAAGCAC------------------CTCGTAGAGACAGAAAAGGAG------------------------AAAAATAACGTTTTGTCAAAT---------------------------ATTCATCAC---------------------------------CGGGAGCAG---------------------------TTGAATGAAGCAACAAATATTCATCACCAGGAGCAGCTGAGTGGAGCAACAACAAGCTCACCGTCACCT---ACACCACCGACG------GCCCAAGATTCC---------------------------------------------------ATGGCA------CCTCCAAATATTGGGCCATATCAA------------TCTAGAGGAGGA---------------------------GGGGATCCA---------------------------GAACCTCAGCCGTCA---------------------------CCAGCACAAGCAAACAACAGC------------AATCTGCCACCGTGGATGCTCCGCACCATCGGCAACAGA---------------------------------------------
HvMADS5    ------------------ATGGGGCGCAGGAAGGTGCAGCTGAAGCGGATCGAGAACAAGATCAACCGCCAGGTCACCTTCTCCAAGCGCCGCTCGGGGCTGCTCAAGAAGGCGCACGAGATCTCCGTGCTCTACGACGCCGAGGTCGGCCTCATCATCTTCTCCACCAAGGGAAAGCTCTACGAGTTCTCCACC---GAGTCATGT---ATGGACAAAATTCTTGAACGGTATGAGCGCTACTCTTATGCAGAAAAG---GTTCTCGTTTCAAGTGAATCT---GAAATT---------CAGGGA------AACTGGTGTCACGAATATAGGAAACTGAAGGCGAAGGTTGAGACAATACAGAAATGTCAAAAGCATCTCATGGGAGAGGATCTTGAATCTTTGAATCTCAAGGAGTTGCAGCAACTGGAGCAGCAGCTGGAAAGCTCACTGAAACATATCAGAGCCAGGAAGAACCAACTTATGCACGAATCCATTTCTGAGCTTCAGAAGAAGGAGAGGTCACTGCAGGAGGAGAATAAAGTTCTCCAGAAGGAA------------------CTTGTGGAGAAGCAGAAGGCC------------------------------------CAGGCG------------------------------GCGCAG------------------------------------------CAA---------------------------GATCAAACTCAG------------------------------------CCTCAAACCAGCTCTTCTTCT---TCTTCCTTCATG------ATGAGG---GAT------------------------------------------------GCTCCCCCT------GTC---GCAGAT---ACCAGCAAT------------CACCCAGCGGCGGCAGGC------------------------GAGAGGGCA---------GAGGATGTG------GCAGTGCAGCCTCAG---------------------------GTCCCACTCCGGACGGCG------------------CTTCCACTGTGGATGGTGAGCCACATCAACGGC------------------------------------------------
HvMADS8    ------------------ATGGGTCGCGGTAAGGTGCAGCTGAAGCGGATAGAGAACAAGATAAATCGGCAGGTGACCTTCTCCAAGCGCCGCAACGGGCTCCTGAAGAAGGCGCACGAGATCTCCGTCCTCTGTGACGCAGAGGTCGCCGTCATCGTCTTCTCCCCCAAAGGCAAGCTCTATGAGTACGCCACC---GACTCCAGC---ATGGACAAAATTCTTGAACGTTATGAGCGCTACTCTTATGCTGAAAAG---GCTCTTATTTCAGCTGAATCT---GAAAGT---------GAGGGG------AATTGGTGTCATGAATACAGGAAACTTAAGGCGAAGATTGAGACCATACAGAAGTGTCACAAGCACCTCATGGGAGAGGATCTGGATTCTCTGAACCTCAAAGAACTCCAACAACTGGAGCAGCAGCTGGAGAGTTCATTGAAGCACATCAGATCGAGAAAGAGCCATCTTATGATGGAGTCCATTTCTGAGCTACAGAAGAAGGAGAGGTCACTGCAGGAGGAGAACAAGGCCCTACAGAAGGAA------------------CTGGTGGAGAGGCAGAAGGCGGCCAGCAGGCAGCAGCAGCTGCAGCAGCAGCAACAACAACAA------------------------------CAAATGCAATGGGAGCACCAAGCCCAGACCCAAACCCATACCCATACTCAA---------------------------AACCAGCCCCAA------------------------------------GCCCAGACTAGCTCATCATCT---TCCTCTTTCATG------ATGAGG---GAT------------------------------------------------CAGCAGGCC------CAT---GCCCCT---CAACAGAACATTTGTAGCTACCCACCGGTGACGATGGGT---------------------GGGGAGGCGACG---------GCGGCGGCG------GCGGCGCCGGAGCAG------------------------CAGGCTCAGCTTCGCATATGC------------------CTACCGCCATGGATGCTGAGCCACCTCAACGCT------------------------------------------------
LtMADS1    ------------------ATGGGGCGCGGCAAGGTGCAGCTCAAGCGGATCGAGAACAAGATCAACCGCCAGGTCACCTTCTCCAAGCGCCGCTCAGGCCTGCTCAAGAAGGCGCACGAGATCTCCGTGCTCTGCGACGCAGAGGTCGGGCTCATCATCTTCTCCACCAAGGGAAAGCTCTACGAGTTCGCCACC---GACTCATGT---ATGGACAAAATTCTTGAGCGGTATGAGCGCTACTCCTATGCAGAGAAA---GTGCTCATTTCAACTGAATCT---GAAATT---------CAGGGA------AACTGGTGTCATGAATATAGGAAACTGAAGGCGAAGGTTGAGACAATACAGAGATGTCAAAAGCATCTAATGGGAGAGGATCTTGAATCATTGAATCTCAAGGAGTTGCAGCAACTAGAGCAGCAGCTGGAAAGTTCACTGAAACATATTAGATCCAGAAAGAGCCAGCTTATGCACGAATCCATATCTGAGCTTCAAAAGAAGGAGAGGTCACTGCAAGAGGAGAATAAAATTCTCCAGAAGGAA------------------CTCATAGAGAAGCAGAAGGCCCACACG------------------------------CAGCAA------------------------------GCGCAG------------------------------------------TTG---------------------------GAGCAAACTCAG------------------------------------CCCCAAACCAGCTCTTCCTCC---TCCTCCTTTATG------ATGGGG---GAA------------------------------------------------GCTACCCCA------GCA---ACAAAT---CGCAGTAAT------------CCCCCAGCAGCGGCCAGC------------------------GACAGAGCA---------GAGGATGCG------ACGGGGCAGCCT---------------------------------CCAGCTCGCACGGTG------------------CTTCCACCATGGATGGTGAGTCACCTCAACAATGGC---------------------------------------------
LtMADS2    ------------------ATGGGTCGCGGCAAGGTGCAGCTGAAGCGGATAGAGAACAAGATAAACCGTCAGGTGACATTCTCCAAGCGCCGCAACGGGCTACTCAAGAAGGCGCACGAGATCTCCGTCCTCTGCGACGCCGAGGTCGCCGTCGTCGTCTTCTCCCCGAAAGGGAAGCTCTATGAGTACGCCACT---GACTCCAGC---ATGGACAAAATTCTTGAACGTTATGAACGCTACTCTTATGCTGAAAAG---GCTTTGATTTCAGCTGAATCT---GAAAGT---------GAGGGA------AATTGGTGCCATGAATACAGGAAGCTGAAGGCGAAGATTGAGACTATACAAAAATGTCACAAGCACCTCATGGGGGAGGATCTGGAGTGTCTAAACCTGAAAGAGCTCCAACAACTAGAGCAGCAGCTGGAGAGTTCATTGAAGCACATCAGATCGAGAAAGAGCCACCTTATGATGGAGTCCATTTCTGAGCTACAGAAGAAGGAGCGGTCACTCCAGGAGGAGAACAAGGCTCTACAGAAGGAA------------------CTGGTGGAGAGGCAGAAGGCGGCCAGG---------------------------CAGCAGCAG------------------------------CAAGAGCAGTGGGACCGTCAGACCCAAACACAA---------CAAGCCCAA---------------------------AACCAACCTCAG------------------------------------GCCCAGACGAGCTCATCATCT---TCCTCCTTCATG------ATGAGG---GAT------------------------------------------------CAGCAGGCC------CAT---GCT------CAACAAAACATCTGT---TACCCGCTGGTGACAATGGGT---------------------GGAGAGGCT---------------GTGGCC------GCGGCGCCAGGGCAG------------------------CAGGGGCAGCTTCGCATCGGAGGC---------------CTGCCACCATGGATGCTGAGCCACCTCAACGCT------------------------------------------------
OsMADS14   ------------------ATGGGGCGGGGCAAGGTGCAGCTGAAGCGGATCGAGAACAAGATCAACCGGCAGGTGACCTTCTCCAAGCGCAGGTCAAAACTGCTCAAGAAGGCGAATGAGATCTCCGTGCTCTGCGACGCCGAGGTCGCGCTCATCATCTTCTCCACCAAGGGCAAGCTCTACGAGTACGCCACC---GACTCATGT---ATGGACAAAATCCTTGAACGTTATGAGCGCTACTCCTATGCAGAAAAG---GTCCTTATTTCAGCTGAATCT---GACACT---------CAGGGC------AACTGGTGCCACGAATATAGGAAACTGAAGGCTAAGGTTGAGACAATACAGAAATGTCAAAAGCACCTCATGGGAGAGGATCTTGAATCTTTGAATCTCAAAGAGCTGCAGCAGCTGGAGCAGCAGCTGGAAAATTCGTTGAAACATATCAGATCCAGAAAGAGCCAACTAATGCTCGAGTCCATTAACGAGCTTCAACGGAAGGAAAAGTCACTGCAGGAGGAGAATAAGGTCCTACAGAAAGAA------------------CTGGTGGAGAAGCAGAAAGTCCAGAAG------------------------------CAACAA------------------------------GTGCAA------------------------------------------TGG---------------------------GACCAGACACAA------------------------------------CCTCAAACAAGTTCCTCATCA---TCCTCCTTCATG------ATGAGG---GAA------------------------------------------------GCCCTTCCA------ACA---ACTAAT---ATCAGTAAC------------TACCCTGCAGCAGCTGGC------------------------GAAAGGATA---------GAGGATGTA------GCAGCAGGGCAGCCA---------------------------CAGCATGAACGCATTGGG------------------CTGCCACCATGGATGCTGAGCCACATCAACGGC------------------------------------------------
OsMADS15   ------------------ATGGGGCGGGGGAAGGTGCAGCTGAAGCGGATAGAGAACAAGATCAACAGGCAGGTGACGTTCTCCAAGAGGAGGAATGGATTGCTGAAGAAGGCGCACGAGATCTCCGTCCTCTGCGACGCCGAGGTCGCCGCCATCGTCTTCTCCCCCAAGGGCAAGCTCTACGAGTACGCCACT---GACTCCAGG---ATGGACAAAATCCTTGAACGTTATGAGCGCTATTCATATGCTGAAAAG---GCTCTTATTTCAGCTGAATCC---GAGAGT---------GAGGGA------AATTGGTGCCATGAATACAGGAAACTTAAGGCAAAGATTGAGACCATACAAAAATGTCACAAACACCTCATGGGAGAGGATCATGAATCCCTGAATCTCAAAGAACTCCAACAGCTAGAGCAGCAGCTGGAGAGTTCATTGAAGCACATAATATCAAGAAAGAGCCACCTTATGCTTGAGTCCATTTCCGAGCTGCAGAAAAAGGAGAGGTCACTGCAGGAGGAGAACAAGGCTCTGCAGAAGGAA------------------CTGGTGGAGAGGCAGAAGAATGTGAGGGGC------------------------CAGCAGCAA------------------------------GTAGGGCAGTGGGAC---CAAACCCAGGTCCAG------GCCCAGGCCCAA---------------------------GCCCAACCCCAA------------------------------------GCCCAGACAAGCTCCTCCTCC---TCCTCC---ATG------CTGAGG---GAT------------------------------------------------CAGCAGGCA------CTT---CTTCCA---CCACAAAATATCTGC---TACCCGCCGGTGATGATGGGCGAG---------------AGAAATGATGCGGCG---------GCGGCGGCG------GCGGTGGCGGCGCAGGGC---------------------CAGGTGCAACTCCGCATCGGAGGT---------------CTTCCGCCATGGATGCTGAGCCACCTCAATGCT------------------------------------------------
OsMADS18   ------------------ATGGGGAGAGGGCCGGTGCAGCTGCGGCGGATCGAGAACAAGATAAACAGGCAGGTGACCTTCTCCAAGCGGAGGAACGGGCTGCTGAAGAAGGCGCACGAGATCTCCGTGCTCTGTGACGCCGACGTCGCGCTCATCGTCTTCTCCACCAAGGGCAAGCTCTACGAGTTCTCCAGC---CACTCCAGT---ATGGAAGGGATCCTTGAACGCTACCAGCGTTACTCGTTTGATGAAAGA---GCCGTACTGGAGCCAAATACTGAGGACCAG---------GAA---------AACTGGGGTGATGAATATGGAATTTTGAAGTCCAAACTGGATGCACTTCAGAAGAGCCAAAGGCAACTCTTAGGTGAACAATTGGACACACTAACAACAAAAGAACTCCAGCAATTGGAACATCAACTGGAATATTCTCTGAAGCATATAAGATCAAAAAAGAATCAGCTTCTGTTTGAATCAATTTCTGAGCTTCAGAAGAAGGAAAAGTCACTTAAAAACCAGAATAATGTTCTGCAAAAG---------------------CTCATGGAGACAGAAAAGGAG------------------------AAAAACAATGCTATAATAAAC---------------------------ACTAACCGG---------------------------------GAGGAGCAA---------------------------AAT---------------------------------------GGAGCAACACCAAGCACATCATCACCA---ACACCAGTGACG------GCTCCAGATCCC---------------------------------------------------ATCCCG------ACAACAAATAACAGTCAAAGCCAA------------CCAAGAGGATCA---------------------------GGGGAGTCA---------------------------GAAGCTCAACCGTCT---------------------------CCGGCACAAGCAGGCAACAGC------------AAGCTTCCGCCATGGATGCTCCGGACAAGTCACACA------------------------------------------------
OsMADS28   ------------------ATGGGGAGAGGGCCGGTGCAGCTGCGGCGGATCGAGAACAAGATAAACAGGCAGGTGACCTTCTCCAAGCGGAGGAACGGGCTGCTGAAGAAGGCGCACGAGATCTCCGTGCTCTGTGACGCCGACGTCGCGCTCATCGTCTTCTCCACCAAGGGCAAGCTCTACGAGTTCTCCAGC---CACTCCAGT---ATGGAAGGGATCCTTGAACGCTACCAGCGTTACTCGTTTGATGAAAGA---GCCGTACTGGAGCCAAATACTGAGGACCAG---------GAA---------AACTGGGGTGATGAATATGGAATTTTGAAGTCCAAACTGGATGCACTTCAGAAGAGCCAAAGGCAACTCTTAGGTGAACAATTGGACACACTAACAATAAAAGAACTCCAGCAATTGGAACATCAACTGGAATATTCTCTGAAGCATATAAGATCAAAAAAGAATCAGCTTCTGTTTGAATCAATTTCTGAGCTTCAGAAGAAGGAAAAGTCACTTAAAAACCAGAATAATGTTCTGCAAAAG---------------------CTCATGGAGACAGAAAAGGAG------------------------AAAAACAATGCTATAATAAAC---------------------------ACTAACCGG---------------------------------GAGGAGCAA---------------------------AAT---------------------------------------GGAGCAACACCAAGCACATCATCACCA---ACACCAGTGACG------GCTCCAGATCCC---------------------------------------------------ATCCCG------ACAACAAATAACAGTCAAAGCCAA------------CCAAGAGGATCA---------------------------GGGGAGTCA---------------------------GAAGCTCAACCGTCT---------------------------CCGGCACAAGCAGGCAACAGC------------AAGCTTCCGCCATGGATGCTCCGGACAAGTCACACA------------------------------------------------
OsMADS8    ------------------ATGGGGAGAGGGAGGGTGGAGCTGAAGAGGATCGAGAACAAGATCAACAGGCAGGTGACGTTCGCGAAGCGGAGGAATGGGCTGCTCAAGAAGGCGTACGAGCTCTCCGTGCTCTGCGACGCCGAGGTCGCCCTCATCATCTTCTCCAACCGCGGCAAGCTCTACGAGTTCTGCAGC---GGCCAAAGC---ATGACCAGAACTTTGGAAAGATACCAAAAATTCAGTTATGGTGGGCCA---GATACTGCA---ATACAGAACAAGGAAAATGAG---TTAGTGCAA------AGCAGCCGCAATGAGTACCTCAAACTGAAGGCACGGGTGGAAAATTTACAGAGGACCCAAAGGAATCTTCTTGGTGAAGATCTTGGGACACTTGGCATAAAAGAGCTAGAGCAGCTTGAGAAACAACTTGATTCATCCTTGAGGCACATTAGATCCACAAGGACACAGCATATGCTTGATCAGCTCACTGATCTCCAGAGGAGGGAACAAATGTTGTGTGAAGCAAATAAGTGCCTCAGAAGAAAA------------------CTGGAGGAGAGCAACCAGTTGCAT---------------------------------GGACAA------------------------------------GTGTGGGAG---------------------------CACGGCGCCACCCTA------------------CTCGGCTACGAGCGGCAGTCGCCTCATGCCGTC------------------CAGCAGGTGCCACCGCACGGTGGCAACGGATTCTTC------CATTCCCTGGAAGCT------------------------------------------------GCCGCCGAGCCCACC---TTGCAG---ATCGGG---------------TTTACTCCA---------------------------------GAGCAGATGAAC---------------------------AACTCATGC---------------------------GTGACT---GCCTTC---------------------ATGCCGACATGGCTACCC---------------------------------------------------------------
SbMADS2    ------------------------------AAGGTGCAGCTCAAGCGGATAGAGAACAAGATAAACCGGCAGGTGACCTTCTCCAAGCGCCGCAACGGGCTGCTCAAGAAGGCGCACGAGATCTCCGTCCTCTGCGACGCCGAGGTCGCCGTCATCGTCTTCTCCCCCAAGGGCAAGCTCTATGAGTACGCCACC---GACTCCCGC---ATGGACAAAATTCTCGAACGTTATGAGCGATATTCCTATGCTGAAAAG---GCTCTTATTTCAGCTGAATCT---GAAAGT---------GAGGGA------AACTGGTGCCACGAATACAGGAAACTGAAGGCCAAAATTGAGACCATTCAAAAATGCCACAAGCACCTGATGGGAGAGGATCTAGAGTCTTTGAATCCCAAAGAGCTCCAACAACTAGAGCAGCAGCTGGAGAGCTCACTGAAGCACATCAGATCAAGAAAGAGCCACCTTATGGCTGAGTCTATTTCTGAACTACAGAAGAAGGAGAGGTCACTGCAGGAGGAGAACAAGGCTCTACAGAAGGAA------------------CTTGCGGAGAGGCAGAAGGCGGCCGCGAGC------------------------AGGCAGCAG------------------------------CAGCAA------------------------------------GGTGCAGTG---------------------------GGACCAGCAGAC------------------------------------ACAGACCCAGGCCCAGACAAG---CTCATCATCGTC------CTCCTTCATGAT------------------------------------------------GAGGCAGGA---------------------------------------------------TCAGCAGGG---------------------------------------------TCTGCC------GCCTCCACAAAACATATGCTTCCCGCCGCTGATAATCGGAGAGAGAGG---------------------------------------------------------------------------------------------------------------
TaMADS11   ------------------ATGGGGCGCGGGAAGGTGCAGCTGAAGCGGATCGAGAACAAGATCAACCGGCAGGTGACCTTCTCCAAGCGCCGCTCGGGGCTGCTCAAGAAGGCGCACGAGATCTCCGTGCTCTGCGACGCCGAGGTCGGCCTCATCATCTTCTCCACCAAGGGAAAGCTCTACGAGTTCTCCACC---GAGTCATGT---ATGGACAAAATTCTTGAACGGTATGAGCGCTACTCTTATGCAGAAAAG---GTTCTCGTTTCAAGTGAATCT---GAAATT---------CAGGGA------AACTGGTGTCACGAATATAGGAAACTGAAGGCGAAGGTTGAGACAATACAGAAATGTCAAAAGCATCTGATGGGAGAGGATCTTGAATCTTTGAATCTCAAGGAGTTGCAGCAACTGGAGCAGCAGCTGGAAAGCTCACTGAAACATATCAGATCCAGGAAGAACCAACTTATGCACGAATCCATTTCTGAGCTTCAGAAGAAGGAGAGGTCACTGCAGGAGGAGAATAAAGTTCTCCAGAAGGAA------------------CTCGTCGAGAAGCAGAAGGCC------------------------------------CAGGCG------------------------------GCGCAA------------------------------------------CAA---------------------------GATCAGACTCAG------------------------------------CCTCAAACAAGCTCTTCTTCT---TCTTCCTTCATG------ATGAGG---GAT------------------------------------------------GCTCCCCCT------GCC---GCAGCT---ACCAGCATT------------CATCCAGCGGCGGCAGGC------------------------GAGAGGGCA---------GGGGATGCG------GCAGTGCAGCCGCAG---------------------------GCCCCACCCCGGACGGGG------------------CTTCCACTGTGGATGGTGAGCCACATCAACGGC------------------------------------------------
ZAP1       ------------------ATGGGGCGCGGCAAGGTACAGCTGAAGCGGATAGAGAACAAGATAAACCGGCAGGTGACCTTCTCCAAGCGCCGGAACGGCCTGCTCAAGAAGGCGCACGAGATCTCCGTCCTCTGCGATGCCGAGGTCGCCGTCATCGTCTTCTCCCCCAAGGGCAAGCTCTACGAGTACGCCACC---GACTCCCGC---ATGGACAAAATTCTTGAACGCTATGAGCGATATTCCTATGCTGAAAAG---GCTCTTATTTCAGCTGAATCT---GAAAGT---------GAGGGA------AATTGGTGCCACGAATACAGGAAACTGAAGGCCAAAATTGAGACCATACAAAAATGCCACAAGCACCTGATGGGAGAGGATCTAGAGTCTTTGAATCCCAAAGAGCTCCAGCAACTAGAGCAGCAGCTGGATAGCTCACTGAAGCACATCAGATCAAGGAAGAGCCACCTTATGGCCGAGTCTATTTCTGAGCTACAGAAGAAGGAGAGGTCACTGCAGGAGGAGAACAAGGCTCTGCAGAAGGAA------------------CTTGCGGAGAGGCAGAAGGCCGTCGCGAGC------------------------CGGCAGCAG------------------------------CAGCAACAGCAGCAG------------GTGCAG------TGGGACCAGCAG---------------------------ACACATGCCCAG------------------------------------GCCCAGACAAGCTCATCATCG---TCCTCCTTCATG------ATGAGGCAGGAT------------------------------------------------CAGCAGGGA------CTG---CCGCCT---CCACACAACATCTGC---TTCCCGCCGTTGACAATGGGAGAT---------------AGAGGTGAAGAGCTG---------GCTGCGGCG------GCGGCGGCGCAGCAGCAGCAGCCACTGCCGGGGCAGGCGCAACCGCAGCTCCGCATCGCAGGT---------------CTGCCACCATGGATGCTGAGCCACCTCAATGCA------------------------------------------------
ZmMADS3    ------------------ATGGGGCGCGGCAAGGTGCAGCTGAAGCGGATAGAGAACAAGATAAACCGGCAGGTGACCTTCTCCAAGCGCCGGAACGGGCTGCTGAAGAAGGCGCACGAGATCTCCGTCCTCTGCGACGCCGAGGTCGCCGTCATCGTCTTCTCCCCCAAGGGCAAGCTCTACGAGTACGCCTCC---GACTCCCGC---ATGGACAAAATTCTAGAACGTTATGAGCGATATTCCTATGCTGAAAAG---GCTCTTATTTCAGCTGAATCT---GAAAGT---------GAGGGA------AATTGGTGCCACGAATACAGGAAACTGAAGGCCAAAATTGAGACCATACAAAGATGCCACAAGCACCTGATGGGAGAGGATCTAGAGTCTTTGAATCCAAAAGAGCTCCAACAACTAGAGCAGCAGCTGGAGAGCTCACTGAAGCACATCAGATCAAGAAAGAGCCACCTTATGGCCGAGTCAATTTCTGAGCTACAGAAGAAGGAGAGGTCACTGCAGGAGGAGAACAAGATTCTACAGAAGGAA------------------CTTTCAGAGAGGCAGAAGGCGGTCGCTAGC------------------------CGGCAGCAG------------------------------CAGCAGCAGCAG---------------GTGCAG------TGGGACCAGCAG---------------------------ACACAGGTCCAG------------------------------------GTCCAGACAAGCTCATCGTCT---TCTTCCTTCATG------ATGAGGCAGGAT------------------------------------------------CAGCAGGGA------CTG---CCACCT---CCACAAAACATCTGC---TTCCCGCCGTTGAGCATCGGAGAG---------------AGAGGCGAAGAG---------------GTGGCT------GCGGCGGCGCAGCAGCAGCTGCCTCCTCCGGGGCAGGCGCAACCACAGCTCCGCATCGCAGGT---------------CTGCCGCCATGGATGCTGAGCCACCTCAATGCA------------------------------------------------
AGL6       ------------------ATGGGAAGAGGGAGAGTGGAGATGAAGAGGATAGAGAACAAGATTAATAGACAAGTGACCTTCTCAAAAAGAAGAAACGGTTTGCTGAAGAAAGCTTATGAGCTTTCTGTTCTTTGCGATGCCGAAGTTGCTCTCATCATCTTCTCAAGCCGTGGCAAGCTCTACGAGTTTGGTAGT---GTTGGA------ATTGAAAGCACAATCGAACGGTATAATCGTTGTTACAACTGCTCTCTA---AGCAATAATAAGCCT---GAAGAGACTACA------------CAG------AGTTGGTGTCAGGAGGTGACAAAGCTTAAATCCAAATACGAATCTCTTGTTCGTACTAACAGGAATTTGCTTGGAGAAGATCTTGGAGAAATGGGTGTGAAGGAACTGCAAGCGCTCGAGAGGCAGCTCGAAGCCGCTCTTACCGCGACTCGACAGCGCAAGACACAAGTTATGATGGAAGAAATGGAAGACCTTAGGAAAAAGGAGAGGCAACTAGGAGACATAAACAAACAACTCAAGATTAAG---------------------TTTGAAACGGAAGGCCATGCT------------------------TTCAAAACCTTTCAA------------------------------GACTTATGGGCAAAC---------------------------TCGGCGGCATCGGTGGCCGGGGATCCAAACAATTCTGAATTTCCGGTAGAGCCT------------------------------------TCTCATCCT---------------------------AATGTATTGGATTGCAACACC------------------------------------------GAACCC------TTT---TTACAA---ATAGGGTTTCAA------CAACATTACTACGTG------------------------CAAGGTGAAGGGTCTTCGGTATCAAAGAGTAAC------------GTGGCAGGT---------------------------GAGACT---AATTTC---------------------GTCCAAGGTTGGGTTCTT---------------------------------------------------------------
CAGL2      ------------------ATGGGAAGAGGAAGAGTAGAGTTGAAGAGGATAGAGAACAAAATAAACAGACAAGTAACATTTGCAAAGAGAAGAAATGGGCTTTTGAAGAAAGCTTATGAACTTTCTGTTCTTTGTGATGCTGAAGTTGCTCTTATCATCTTCTCAAATCGTGGCAAGCTCTATGAATTCTGTAGT---ACTTCCAAT---ATGCTTAAAACGCTGGAGAGGTACCAAAAATGCAGTTATGGAGCGGTG---GAGGTTACA---AAACCGGCTAAAGAACTC---------GAG---------AGTAGTTATAGAGAGTACTTGAAGCTGAAGTCTAGGTTTGAGTCTCTACAAAGAACTCAGAGAAACCTTCTTGGGGAGGACTTGGGTCCATTGAACTCAAAAGAGCTTGAGCAGCTGGAGCGTCAGCTTGTGTCTTCTTTGAAGCAAGTTAGGTCTACCAAGACTCAGTACATGCTGGACCAACTATCTGATCTTCAGAACAAGGAACAAATGCTGATTGAAACTAACAGAGCTCTGCAAATAAAG------------------CTGGAAGAAATAAGT---TCAAGAAAT---------------------AATATAAGGCTTACA------------------------------------TGGGATGGT---------------------------GGAGATCAA---------------------AGCATGTCATATGGT---CCA---------------------------------CAAAATGCCCAAACTCAA---------GGCTTCTTT------CAGCCACTGGAATGC------------------------------------------------AAC------CCCACT---TTGCAA---ATTGGG---------------TACACT---TCTGCAGTA------------------TCA---GACCAAATTACAAGCACTACTACTCCAACT------CATGCCCAACAA---------------------------GTCAAT---GGCTTC---------------------CTCCCTGGTTGGATGCTT---------------------------------------------------------------
DEFH72     ------------------ATGGGAAGAGGGAGAGTTGAGTTGAAGAGAATAGAGAACAAGATCAACAGGCAAGTGACTTTTGCTAAACGAAGGAATGGGCTTTTGAAGAAAGCTTATGAGCTATCTGTTCTTTGTGATGCTGAGGTTGCTCTCATCATCTTCTCCAATAGAGGAAAGCTGTACGAGTTTTGCAGTAACTCTGGCACC---ATGCTCAAAACACTGGAAAGGTATCAGAAGTGCAACTATGGAGCTCCT---GAGGCTAAT---GTATCCACCAGGGAGGCA------CTGGAACTG------AGTAGTCAGCAGGAGTATTTGAAGCTTAAAGCACGCTATGAAGCCCTGCAGCGTTCACAAAGGAACCTTCTTGGTGAGGATCTAGGTCCATTAAACAGCAAGGAGCTTGAATCATTGGAGAGGCAGCTTGATATGTCCCTCAAACAGATCCGATCAACACGGACCCAGGCAATGCTGGACACCCTCACAGATCTTCAGCGAAAGGAGCATGCCCTCAATGAAGCTAACAGGAGTCTAAAACACCGG------------------TTGATGGAGGGAAGTCAGATAAGT---------------------------------CTTCAG------------------------------------TGGAACCCA---------------------------AATGCACATGAT---------------------ATGGGTTATGGAAGACAAGCTGCA---------------------------GCTCAACCTCAGGGTGAT---------GGATTCTTT------CATCCTCTGGAATGT------------------------------------------------GAACCT------ACT---CTACAA---ATGGGG---------------TTCCAGTCT------------------------------------GAAATAACAGTT------GGAGCA---------GCAGGGCCTAGT---------------------------GTGAAT---AACTACAAC------------------ATGACGGGGTGGCTGCCC---------------------------------------------------------------
MpMADS4    ---------------------------------------------------------------AATCGTCAGGTCACTTTCTGCAAACGTCGCAACGGTCTTCTCAAGAAAGCTTACGAACTTTCCGTTCTCTGCGATGCTGAGGTCGCTCTTATCATCTTCTCCAGCCGCGGCAAGCTCTACGGGTTCGGCAGC---GCCGGG------ACGAACAAAACGCCTGAGCGATACCAAAGATGCTGTTACACTCCTCAA---GATGTTGTTGTTTCT---GATCGCGAAACA------------CAG------GGATGGTATCAGGAAGTGTCCAGGTTGAAGGCAAAATATGAATCTCTGCAGCGCTCACAAAGGCACCTGCTAGGAGAAGATCTTGGACCACTGAGTGTGAAAGAATTGCAGCACCTAGAAAGACAACTCGAAGTTGCTCTTTCACAAGCAAGGCAAAGAAAGACACAAATAATGATAGAGCAGATGGAAGAGCTTCGCAAAAAGGAACGTCAACTTGGGGACATAAACAAGCAGCTTAAGATTAAG---------------------CTTGAAGCCGAAGGACAAGGCCCA---------------------TTCAGATGCATTCAA------------------------------GGTTCCTGGGAA------------------------------TCTGGAGCCATGGTTGGA------------AACAACAACTTTTCTATGAACGCA------------------------------------CCTCAAGCT---------------------------GCTCCCATGGAGTGT------------------------------------------------GAACCC------ACC---TTACAA---ATAGGGTAC------------CACCACTTTGTT------------------------CCYCCTGAAGCAAAC---ATTCCGAGGAGC---------------GTACTGGCG---------------------------ARASCA---ACTTCA---------------------TCCAGGGGTGGGTCCTTTGAACCATTTAAACAAAATAAACAAACAGACTCAAACAATATGATTGGTATGAACTTCATACTA
MTF1       ------------------ATGGGAAGAGGAAGAGTGGAACTCAAGAGAGTTGAGAACAAGATCAACAGACAAGTTACCTTTGCGAAACGAAGAAATGGTCTTTTGAAAAAAGCTTATGAGCTTTCTGTTCTTTGTGATGCTGAGGTTGCTCTTATTGTCTTCTCCAATAGAGGAAAACTCTATGAGTTTTGCAGC---ACTTCAAGC---ATGCTGAAAACGCTTGAGAGGTATCAGAAGTGCAACTATGGAGCACCT---GAGGGTAAT---GTGACATCAAAGGAGGCTTTGGTATTGGAATTA------AGCAGTCAACAGGAATACTTGAAGCTGAAGGCACGTTATGAGTCTCTACAACGCTCTCAGAGGAACCTTATGGGAGAAGATCTTGGCCCTCTAAGCAGCAAAGATCTTGAAACTCTTGAAAGGCAGCTAGATTCTTCCTTGAAGCAAATCAGATCCACAAGGACCCAATTCATGCTGGATCAGCTCGGAGATCTTCAACGTAAGGAACACTTGCTATGTGAGGCAAACAGAGCTCTCAGGCAAAGG---------------------ATGGAAGGGTATCAAATAAATTCA------------------------------CTCCAA------------------------------------CTGAATCTG---------------------------AGTGCTGAAGAT---------------------ATGGGATATGGACGTCATCATCAA---------------------------GGTCATACACATGGTGAT---------GAACTATTTCAAGTTCAACCGATTGAGTGT------------------------------------------------GAACCA------ACT---TTACAA---ATTGGA---------------TATCATCAGGGT------------------------------GATCCAGGGTCAGTG------GTGACA---------GCAGGGCCAAGC---------------------------ATGAAT---AACTAT---------------------ATGGGTGGATGGTTACCA---------------------------------------------------------------
SEP1       ------------------ATGGGAAGAGGAAGAGTAGAGCTGAAGAGGATAGAGAACAAAATCAACAGACAAGTAACGTTTGCAAAGCGTAGGAACGGTTTGTTGAAGAAAGCTTATGAATTGTCTGTTCTCTGTGATGCTGAAGTTGCTCTCATCATCTTCTCCAACCGTGGAAAGCTCTATGAGTTTTGCAGC---TCCTCAAAC---ATGCTCAAGACACTTGATCGGTACCAGAAATGCAGCTATGGATCCATT---GAAGTCAACAACAAACCTGCCAAAGAACTT---------GAG---------AACAGCTACAGAGAATATCTGAAGCTTAAGGGTAGATATGAGAACCTTCAACGTCAACAGAGAAATCTTCTTGGGGAGGATTTAGGACCTTTGAATTCAAAGGAGTTAGAGCAGCTTGAGCGTCAACTGGACGGCTCTCTCAAGCAAGTTCGGTCCATCAAGACACAGTACATGCTTGACCAGCTCTCGGATCTTCAAAATAAAGAGCAAATGTTGCTTGAAACCAATAGAGCTTTGGCAATGAAG------------------CTGGATGATATGATTGGTGTGAGAAGTCAT------------------CATATGGGAGGA---------------------------------------TGGGAAGGC---------------------------GGTGAACAG---------------------AATGTTACCTACGCG---CAT---------------------------------CATCAAGCTCAGTCTCAG---------GGACTATAC------CAGCCTCTTGAATGC------------------------------------------------AAT------CCAACT---CTGCAA---ATGGGG---------------TATGATAATCCAGTATGC------------------TCT---GAGCAAATCACTGCGACA---ACACAAGCT------CAGGCGCAGCCG---------------------------GGAAAC---GGTTAC---------------------ATTCCAGGATGGATGCTC---------------------------------------------------------------
SEP2       ------------------ATGGGAAGAGGAAGAGTAGAGCTCAAGAGGATAGAGAACAAAATCAACAGACAAGTGACGTTTGCTAAACGTAGAAATGGTTTGCTGAAAAAAGCTTATGAGCTTTCTGTTCTCTGCGATGCTGAAGTCTCTCTCATCGTCTTCTCCAACCGTGGCAAGCTCTACGAGTTCTGCAGC---ACCTCCAAC---ATGCTCAAGACACTGGAAAGGTATCAGAAGTGTAGCTATGGCTCCATT---GAAGTCAACAACAAACCTGCTAAAGAGCTT---------GAG---------AACAGCTACAGAGAGTACTTGAAGCTGAAAGGTAGATATGAAAATCTGCAACGTCAGCAGAGAAATCTTCTTGGAGAGGATCTTGGACCTCTGAATTCAAAGGAGCTAGAGCAGCTTGAGCGTCAACTAGACGGCTCTCTGAAGCAAGTTCGCTGCATCAAGACACAGTATATGCTTGACCAGCTCTCTGATCTTCAAGGTAAGGAGCATATCTTGCTTGATGCCAACAGAGCTTTGTCAATGAAG------------------CTGGAAGATATGATCGGCGTGAGACATCAC------------------CATATAGGAGGAGGA------------------------------------TGGGAAGGT---------------------------GGTGATCAACAG------------------AATATTGCCTATGGA---CAT---------------------------------CCTCAGGCTCATTCTCAG---------GGACTATAC------CAATCTCTTGAATGT------------------------------------------------GAT------CCCACT---TTGCAA---ATTGGA---------------TATAGCCATCCAGTGTGC------------------TCA---GAGCAAATGGCTGTGACG---GTGCAAGGT------CAGTCCCAACAA---------------------------GGAAAC---GGCTAC---------------------ATCCCTGGCTGGATGCTG---------------------------------------------------------------
SEP3       ------------------ATGGGAAGAGGGAGAGTAGAATTGAAGAGGATAGAGAACAAGATCAATAGGCAAGTGACGTTTGCAAAGAGAAGGAATGGTCTTTTGAAGAAAGCATACGAGCTTTCAGTTCTATGTGATGCAGAAGTTGCTCTCATCATCTTCTCAAATAGAGGAAAGCTGTACGAGTTTTGCAGT---AGTTCGAGC---ATGCTTCGGACACTGGAGAGGTACCAAAAGTGTAACTATGGAGCACCA---GAACCCAAT---GTGCCTTCAAGAGAGGCCTTAGCAGTTGAACTT------AGTAGCCAGCAGGAGTATCTCAAGCTTAAGGAGCGTTATGACGCCTTACAAAGAACCCAAAGGAATCTGTTGGGAGAAGATCTTGGACCTCTAAGTACAAAGGAGCTTGAGTCACTTGAGAGACAGCTTGATTCTTCCTTGAAGCAGATCAGAGCTCTCAGGACACAGTTTATGCTTGACCAGCTCAACGATCTTCAGAGTAAGGAACGCATGCTGACTGAGACAAATAAAACTCTAAGACTAAGG------------------TTAGCTGATGGGTATCAGATGCCA---------------------------------CTCCAG------------------------------------CTGAACCCT---------------------------AACCAAGAAGAGGTT------------------GATCACTACGGTCGTCATCATCATCAA------------------------CAACAACAACACTCCCAA---------GCTTTCTTC------CAGCCTTTGGAATGT------------------------------------------------GAACCC------ATT---CTTCAG---ATCGGG---------------TATCAGGGG------------------------------------CAGCAAGATGGA------ATGGGA---------GCAGGACCAAGT---------------------------GTGAAT---AATTAC---------------------ATGTTGGGTTGGTTACCTTATGACACCAACTCTATT---------------------------------------------
TDR5       ------------------ATGGGAAGGGGTAGGGTTGAGCTAAAGAGAATAGAAGGCAAGATCAACAGGCAAGTGACCTTTGCTAAGAGAAGAAATGGGCTTTTGAAGAAAGCTTATGAGCTTTCAGTTCTTTGTGATGCTGAGGTTGCTCTAATCATCTTCTCTAATAGGGGAAAACTCTATGAGTTCTGCAGT---AGTTCTAGC---ATGCTAAAGACGTTGGAGAGGTACCAGAAGTGCAACTATGGAGCACCT---GAACCGAAT---ATATCAACACGAGAAGCA------CTGGAAATT------AGTAGCCAGCAGGAGTACTTGAAGCTTAAAGGACGTTACGAAGCATTGCAGCGATCACAGAGGAATCTTCTTGGTGAAGATCTTGGTCCTTTGAACAGCAAAGAACTTGAATCACTTGAGAGACAACTTGATATGTCGCTCAAACAGATCAGATCAACTCGGACTCAGTTAATGTTGGATCAACTTACAGATTATCAGAGAAAGGAACATGCATTGAACGAAGCCAACAGAACCTTGAAACAAAGG------------------TTGATGGAAGGAAGCCAACTAAAT---------------------------------CTGCAG------------------------------------TGCAGCCAA---------------------------ATGCACAAGCTGTGG------------------GCTATGGCCGGCAAACAACTCAAA---------------------------CTCAGGGCGATGGCTTCT---------TTCATCCTTTGGATTGTGAACCTACTTTGC------------------------------------------------AAATTG------GGT---ATCAGA---ATGATC---------------CAATTACAG---------------------------------------------------------------------------------------------------------------------------------------------------------------------------------------------------------------------------------
VvMADS2    ------------------ATGGGGAGGGGAAGAGTGGAGCTGAAGAGGATAGAGAACAAAATAAACAGACAGGTGACATTTGCAAAGAGAAGAAATGGACTTCTCAAGAAAGCTTATGAGCTCTCAGTCCTTTGTGATGCTGAGGTCGCTCTCATCATCTTCTCCACCCGTGGAAAGCTCTATGAGTTCTGCAGC---AGCTCAAGC---ATGCTCAAGACACTCGAAAGATACCAAAAATGCAGTTATGGTGCAGTG---GAAGTCAGC---CGACCCTCCAAGGAGCTT---------GAGCAG------AGCAGCTATAGGGAGTACTTGAAACTGAAATCTAAGTTTGAGGCCCTTCAACGAACTCAGAGAAACCTTCTTGGGGAAGACTTGGGTCCATTGAACACAAAAGAGCTTGAGCAGCTTGAACGTCAACTTGAGACATCCTTGAAGCAAGTCAGGTCTACTAAGACCCAATTCATGCTTGATCAGCTTTCTGATCTTCAGAACAAGGAACAAGTTTTGGTTGAATCTAACAAGGCTTTGACGAGGAAG------------------CTGGATGAAATTAGT---GTCAAAAAT---------------------CACCTTCAATTATCA------------------------------------TGGGAAAGT---------------------------GGTGAGCAG---------------------AGTATGCCATACGGC---CAC---------------------------------CAGCAAGCTCAGTCTCAG---------GGGTTCTTC------CAGCCTTTAGAATGC------------------------------------------------AAT------CCCACA---TTGCAA---ATAGGA---------------TATAAT---CCTGCAGGC------------------TCA---AGCCAGCTATCT---------GCTCCGAGT------AATGCCCAAAAT---------------------------GTCAAT---GGATTT---------------------ATCCCTGGGTGGATGCTT---------------------------------------------------------------
AP1        ------------------ATGGGAAGGGGTAGGGTTCAATTGAAGAGGATAGAGAACAAGATCAATAGACAAGTGACATTCTCGAAAAGAAGAGCTGGTCTTTTGAAGAAAGCTCATGAGATCTCTGTTCTCTGTGATGCTGAAGTTGCTCTTGTTGTCTTCTCCCATAAGGGGAAACTCTTCGAATACTCCACT---GATTCTTGT---ATGGAGAAGATACTTGAACGCTATGAGAGGTACTCTTACGCCGAAAGA---CAGCTTATTGCACCTGAGTCC---GACGTC---------AAT------ACAAACTGGTCGATGGAGTATAACAGGCTTAAGGCTAAGATTGAGCTTTTGGAGAGAAACCAGAGGCATTATCTTGGGGAAGACTTGCAAGCAATGAGCCCTAAAGAGCTTCAGAATCTGGAGCAGCAGCTTGACACTGCTCTTAAGCACATCCGCACTAGAAAAAACCAACTTATGTACGAGTCCATCAATGAGCTCCAAAAAAAGGAGAAGGCCATACAGGAGCAAAACAGCATGCTTTCTAAACAG------------------ATCAAGGAGAGGGAAAAA------------------------------ATTCTTAGGGCTCAACAG---------------------------GAGCAGTGG---------------------------------GATCAGCAG---------------------------AACCAAGGCCACAATATGCCTCCCCCTCTGCCACCGCAGCAGCACCAAATCCAGCATCCT------------------TACATG------CTCTCTCATCAGCCA------------------------------------------------TCTCCT------TTT---CTCAAC---ATGGGTGGT---------CTGTAT---CAA------------------------------GAAGATGAT---------------CCAATG------GCAATGAGG---AAT------------------------GATCTCGAACTGACTCTTGAACCC------------GTTTACAACTGCAAC---CTTGGCTGCTTCGCCGCA------------------------------------------------
FUL        ------------------ATGGGAAGAGGTAGGGTTCAGCTGAAGAGGATAGAGAACAAGATCAATAGGCAAGTTACTTTCTCAAAGAGAAGGTCTGGTTTGCTCAAGAAAGCTCATGAGATCTCTGTTCTCTGCGATGCTGAGGTTGCTCTCATCGTCTTCTCTTCCAAAGGCAAACTCTTCGAATATTCCACC---GACTCTTGC---ATGGAGAGGATACTTGAACGCTATGATCGCTATTTATATTCAGACAAA---CAACTTGTT---GGCCGAGACGTTTCACAA---------AGTGAA------AATTGGGTTCTAGAACATGCTAAGCTCAAGGCAAGAGTTGAGGTACTTGAGAAGAACAAAAGGAATTTTATGGGGGAAGATCTTGATTCGTTGAGCTTGAAGGAGCTCCAAAGCTTGGAGCATCAGCTCGATGCAGCTATCAAGAGCATTAGGTCAAGAAAGAACCAAGCTATGTTCGAATCCATATCTGCGCTCCAGAAGAAGGATAAAGCCTTGCAAGATCACAACAATTCGCTTCTCAAAAAG------------------ATTAAGGAGAGGGAGAAGAAA------------------------------ACGGGTCAGCAA------------------------------GAAGGACAA---------------------------------TTAGTC------------------------------------CAATGC------------------------------------TCCAACTCTTCT---TCA------------GTTCTT------CTGCCTCAATAC---------------------------------------------------TGCGTA------ACCTCCTCCAGA---GATGGC---------------TTTGTGGAGAGAGTT---------------------GGGGGAGAGAAC---------------GGTGGT---------GCATCGTCG------------------------------TTGACGGAACCAAACTCT---------------CTGCTTCCGGCTTGGATGTTACGTCCTACCACTACGAACGAG------------------------------------------
GSQUA5     ------------------ATGGGGAGGGGAAGAGTGATGTTGAAGAGGATCGAGAACAAAATCAATCGGCAAGTCACTTTCTCGAAACGGAGATCGGGATTGTTGAAGAAAGCTCACGAGATCTCGGTTCTCTGCGACGCCGATGTCGCTCTCATCGTCTTCTCCACCAGAGGAAAGCTCTGCGAGTATGCTACA---GATGCCTCC---ATGGAAAGGATTCTTGAGAGGTATGAACGATATTCGTACGCAGAAAGG---CAGCTTACTGCAACCGATAAC---GAATCA---------CATGGA------AGCTGGACCATGGAACATGCCAAGCTCAAGTCTAGAACTGAGCTTTTGCAGAAAACCCAAAGGCATTTCATGGGGGAAGAACTTGATTCCTTGAGTCTGAAAGAGCTTCAAAATCTGGAGCAGCAACTTGATACAGCTCTTAAACATATTAGGTTGAGAAAGAACCAGCTGATGTTTGAATCGATTTCTGTGCTTCAAAAGAAGGACAAGGCATTGCAGAATCAAAATAACTTTCTCTCAAAGAAG------------------GTCAAGGAAGTAGAGAAAGAA------------------------------CTGGCCCAACAACCGCCATTA---------------------GAGCAGCAA---------------------------------AACCCC------------------------------------GAAAAC---ATG------------------------------------TCCTCATTTCAGTTCAGCGCCTAC---ATCAGT---------ATTGGG---------------------------------------------------TGCGGGGAAGGAGGT------------GATGGA---------------GCAGTAGCAGAAATG---------------------------------------------------------------------------------------------------------------GAAAAACAAGCTCAACCGTCAACATCAATGCCGCCATGGATGCTTCAGCACATGAATCAG
GSQUA6     ------------------ATGGGCCGGGGAAGGGTGACGTTGAAGAGGATCGAGAATAAGATCAACCGGCAGGTCACTTTCTCGAAACGGAGGTCCGGTTTGTTGAAGAAAGCTCATGAAATCTCCGTTCTCTGTGACGCCGATGTCGCACTCATCATTTTCTCCACCAAAGGAAAGCTCTGCGAGTACGCTACT---GATTCATCC---ATGGAAAAGATCCTTGAAAGGTACGAAAGATACTCATATGCAGAAATG---CAGCTTACTGCAACCCATAAC---GAATCA---------CAAGGA------AACTGGACCATGGAGCATGCAAAACTGAAAGCTCGAATCGAACTCTTGCAGAAAAAACAAAGGCATTTCATGGGAGAAGAAGTTGATTCCTTGAGTCTAAAAGAGCTTCAAAATCTGGAGCAGCAACTTGATACATCTCTTAAACGCATTAGGTTGAGAAAGAACCAGCTGATGCTTGAATCAATTACCGATCTTCAAAAGAAG------------------------------------------------------------ATCAAGGAAAAAGAGAGAGAG------------------------------CTAGCCCAGCAAAACCATGTGAACATGCCCTTATTTCAGTTGGGCATGTTA---------------------------------AACAAC------------------------------------CGTGATGCATACGGT------------------------------------------------------------------------------------------------------------------------------------GAAGTAGAAGAA---TACACAAGACAA---------------------GCTCAA---CTGTTG---------------------------------------------------------------------------------------------------------------------------------TCAACAGTCATGCCCCCTTGGATTGTTCGACACATGACCGAA
GSQUA4     ---------------------------------------GTGAAGAGGATAGAAAACAAAATCAACCGCCAAGTGACATTCTCCAAACGGAGATCGGGATTGCTGAAGAAAGCTCACGAGATCTCCGTTCTCTGCGACGCCGATGTAGGCCTCATCGTCTTCTCCACCAAAGGAAAGCTCTGCGAGTACGCTACT---GATTCTTCA---ATGGAGAGGATCCTTGAGAGGTATGAAAGATACTCATCTGCAGAAAGA---CAGTTTACTTCAACTGATCAGCAA---TCA---------CAAGGA------AGCTGGACTTTAGAACATGCAAAACTCAAGGCTAGAATTGAGCTTTTGCAGAAAATCCAGAGGCATTTCATGGGGGAAGAACTTGATTCCTTGAGCCTCAAGGAGCTTCAGGATTTGGAACAGCAACTTGATATGGCTCTTAAACGCCTTAGGTTTAGAAAGACCCAGATGATGCTTGACTCAATTTCTGACCTCCAAAAAAAGGACAAGGCATTGCAGGATCAAAATAACAAGCTCTCAAAGGAG------------------ATTAAAGAAAAGGAGAGAGAA------------------------------CTAGCCCAACCCCTTCCAGTG---------------------GAGCAGCAA---------------------------------TTTCAA------------------------------------TTGGGAACCTTT---------------------------------------------------------------------------------------------------------------------------------------GACATTGGTGACGGGTACCAGGAACGAGATTAC------------------------------------------------------GGTGAAATCGAAGAA---------------------------------------------------------------------ATGCCCAGACAAGGTCAACCATTAACAGTCATGCCCCATTGGATGCTTCAATACATGAACAAG
GSQUA2     ------------------ATGGGAAGAGGGAGGGTGCAGTTGAAGAGGATCGAGAACAAGATAAGCAGGCAGGTGACATTCTCCAAGAGAAGAACAGGCCTGTTGAAGAAAGCTCATGAGATCTCTGTGTTGTGTGATGCTGATGTTGCTCTCATTGTTTTCTCTACTAAAGGCAAACTCTTTGAGTACTCTACT---CACTCCAGT---ATGGATGCAATTCTTGAAAGGTACGAAAGATACTCGTATGCAGAGAAG---CTCCTCACCGCACCCGAAACA---GAAACA---------CAGGGA------AGTTGGACACTTGAGTCCTCAAAGCTTAGAGCAAAGATTGAGGTGCTAGAAAAGAACATAAAGCACTATGTCGGGGAAGATCTTGAACCCTTGAACCTTAGAGAGCTTCAAAGTGTCGAACAACAAATTGAGACTGCTCTCAAACGAGTACGGACAAGAAAGAATCAAGTCATGCATGAATCCATCTCTGAGCTTCATAAAAAGGAGAGATCTCTTCAAGAGCAAAATAATACACTCTCCAAGAAG------------------TTAAAAGGGAACCAGAAG------------------------------AACACCGAGCAACAAAATGTAGGGTTTATGTTCCCACCACAACCA---CACCAT---------------------------------TTAGCT------------------------------------CATCCTGCAATTGGA------------------------------------------------------------------------------------------------------------------------------------AGTGGATCATTC---------------GAGGGA---------------------------------------GGAGGGGCGGTACGGGAGGAGGAA---------------------------------------------------------------------TATTCAACTCAAGCTCATCCCATCTCCGGCACAATGATGCCACCATGGTTGTTTCATCACATTTATCAA
GSQUA1     ------------------ATGGGTAGAGGAAAGGTACAACTGAAGAGGATAGAGAACAAGATAAACAGGCAAGTAACATTCTCAAAGAGGAGAGGTGGGCTGTTGAAGAAAGCTCATGAGATCTCTGTTCTTTGTGATGCTGAAGTTGCTTTAATTGTCTTCTCCGCCAAAGGAAAGCTCTTTGAGTATTCCACC---GACTCCTGC---ATGGAGAACATCTTGGACCGATATGAGCAATATTCTAACATCGATAGG---CAACACGTCGCTGTGGACACT---GACTCGCCGATC---------------CGCTGGACCCAGGAGTGCAACAAACTTAAATCTAGGGCTGAGCTGTTACAAAGAAACCTAAGGCACTATATGGGTGAAGATATAGAGTCACTAGGCTTGAGAGAGATCCAAAATTTGGAGCAACAGCTTGATACTGCTCTCAAGCGTATTCATTCTAAAAAGAACCAACTCTTGCATCAGTCCATTTCGGAGCTTCAGAAAAAGGAGAAGGCCATACAGGAGCAAAATAATACACTGATAAAGAAT------------------ATCAAAGAGAAGGAGAAG------------------------------ACAATAACTCAAAAGGCACAGTGG---------------------GAGCCGCAT---------------------------------------------------------AACTATGGCCCTAATACAACTCCATTACTCTTCTCA---CTACCACCACAT---------------------------------------------TCTTCTCTCAATATTGGG------------------------------------------------------
GSQUA3     ------------------ATGGGGAGAGGAAAGGTACAGCTAAGGAGGATAGAGAACAAGATAACCCGGCAGGTAACTTTCTCAAAGAGGAGAGGAGGTTTGTTGAAGAAAGCTCATGAGATCTCAGTTCTTTGTGATGCTGAAGTTGCCTTAATTGTCTTCTCCAACAAAGGAAAGCTCTTTGAGTTTTCTACT---GACTCTTGC---ATGGAGAGTATCTTGGAGCGATACGAGCGGTATTCTTACACGGAGAGA---CAACTAGTTTCAGCCGACACTGCA---CCGAGA------------------AGCTGGACCCTAGAGTACAACAAACTTAAATCTAGGGCTGAGCTTTTACAAAGAAACCACAGGCACTATATGGGTGAAGATATAGAGTCGTTGAGCTTGAAAGAAATCCAAAATTTAGAGCAACAACTGGATACTGGGCTCAAGAACATTCGATCAAGAAAGAACCAACTACTGCATGAATCCATCTCTGAGCTTCAAAAAAAGGGGAAGGCCATACAGGAGCAGAACACTACACTGACAAAAAAG------------------ATCAAGGAGAAGGAGAAAGAGAAG------------------------ACAATAACACAAAACGCGCAATGG---------------------GAACACCAT------------------------------------------------------ACCTTTGTCGACCACGATACAACCTTCCTCATGCCACCACCACCTCCCACTATGAACATC------------------------------------GGAGGAACTTACAACCAAGAT------------------------------------------GGTGGTGGTGGAGTAGAAGCAGTC------------GAAGGG---------------------------------------------------AGGAGCAACGAGCTTGACCTCAGTCTCCAGCCAATATACTCGTGCCACCTAAGATGCTTTCCG
